# Supplementary material for: Songs and morphology in three species of the Chorthippusbiguttulus group (Orthoptera, Acrididae, Gomphocerinae) in Russia and adjacent countries
Source: Zookeys. 2021 Nov 29;1073:21–53. doi: 10.3897/zookeys.1073.75539 (PMC8648708; doi:10.3897/zookeys.1073.75539)
Supplement: XML Treatment for Chorthippus brunneus [file zookeys.1073.75539-treatment1.xml]

<!DOCTYPE tp:taxon-treatment
  PUBLIC "-//TaxonX//DTD Taxonomic Treatment Publishing DTD v0 20100105//EN" "tax-treatment-NSO.dtd">
<tp:taxon-treatment xmlns:tp="http://www.plazi.org/taxpub"><tp:treatment-meta><kwd-group><label>Taxon classification</label><kwd>
                <named-content content-type="kingdom">Animalia</named-content>
              </kwd><kwd>
                <named-content content-type="order">Orthoptera</named-content>
              </kwd><kwd>
                <named-content content-type="family">Acrididae</named-content>
              </kwd></kwd-group><mixed-citation publication-type="journal"><person-group><name><surname>Tarasova</surname><given-names>Tatiana</given-names></name><name><surname>Tishechkin</surname><given-names>Dmitry</given-names></name><name><surname>Vedenina</surname><given-names>Varvara</given-names></name></person-group><article-title>Songs and morphology in three species of the <italic><tp:taxon-name><tp:taxon-name-part taxon-name-part-type="genus" reg="Chorthippus">Chorthippus</tp:taxon-name-part><tp:taxon-name-part taxon-name-part-type="species" reg="biguttulus">biguttulus</tp:taxon-name-part></tp:taxon-name></italic> group (<tp:taxon-name><tp:taxon-name-part taxon-name-part-type="order">Orthoptera</tp:taxon-name-part></tp:taxon-name>, <tp:taxon-name><tp:taxon-name-part taxon-name-part-type="family">Acrididae</tp:taxon-name-part></tp:taxon-name>, <tp:taxon-name><tp:taxon-name-part taxon-name-part-type="subfamily">Gomphocerinae</tp:taxon-name-part></tp:taxon-name>) in Russia and adjacent countries</article-title><source>Zookeys</source><day>29</day><month>11</month><year>2021</year><volume>1073</volume><fpage>21</fpage><lpage>53</lpage><pub-id pub-id-type="doi">10.3897/zookeys.1073.75539</pub-id></mixed-citation></tp:treatment-meta><tp:nomenclature><tp:taxon-name>
              <object-id xmlns:xlink="http://www.w3.org/1999/xlink" content-type="arpha" xlink:type="simple">6FE54AA0-5782-5692-B666-E86DEB66A3BA</object-id>
              <tp:taxon-name-part taxon-name-part-type="genus" reg="Chorthippus">Chorthippus</tp:taxon-name-part>
              <tp:taxon-name-part taxon-name-part-type="species" reg="brunneus">brunneus</tp:taxon-name-part>
            </tp:taxon-name><tp:taxon-authority>(Thunberg)</tp:taxon-authority><tp:nomenclature-citation-list><tp:nomenclature-citation><tp:taxon-name>
                  <tp:taxon-name-part taxon-name-part-type="genus" reg="Gryllus">Gryllus</tp:taxon-name-part>
                  <tp:taxon-name-part taxon-name-part-type="species" reg="brunneus">brunneus</tp:taxon-name-part>
                </tp:taxon-name><comment>Thunberg, 1815: 256.</comment></tp:nomenclature-citation></tp:nomenclature-citation-list></tp:nomenclature><tp:treatment-sec sec-type="material" id="SECID0EZ5AG"><title>Material examined.</title><p><bold>Bulgaria: 4</bold> Sofia region, lake Iskyr, 29.VI.2002, 1 ♂ 5 ♀, leg. V. Vedenina, song recordings in 1 ♂ (<abbrev xmlns:xlink="http://www.w3.org/1999/xlink" xlink:title="personal collections of V. Vedenina" id="ABBRID0EB6AG" xlink:type="simple">CV</abbrev>); <bold>Moldova</bold>: <bold>10</bold> Vinnitza region, Volchinetz, ab. 5 km W Mogilev-Podol’sky, 17.VII.1997, 1 ♂, leg. V. Vedenina (<abbrev xmlns:xlink="http://www.w3.org/1999/xlink" xlink:title="personal collections of V. Vedenina" id="ABBRID0EJ6AG" xlink:type="simple">CV</abbrev>); <bold>Romania</bold>: <bold>11</bold> Dobrudzha region, 14 km S Constantza, Ephoria-Nord, 09.IX.1997, 2 ♂ 3 ♀, leg. A. Loginov (<named-content xmlns:xlink="http://www.w3.org/1999/xlink" content-type="dwc:institutional_code" xlink:type="simple">ZMMU</named-content>); <bold>Ukraine: 8</bold> Ivano-Frankovsk region, environs of Mikulichin, 09–14.VIII.1996, 6 ♂ 1 ♀, leg. V. Vedenina (<abbrev xmlns:xlink="http://www.w3.org/1999/xlink" xlink:title="personal collections of V. Vedenina" id="ABBRID0EX6AG" xlink:type="simple">CV</abbrev>); <bold>9</bold> Khmelnitsky region, 28 km NNW of Kamenetz-Podolsky, near Beloe, 25.VI.2010, 1 ♂ 1 ♀, leg. V. Vedenina, song recordings in 1 ♂ (<abbrev xmlns:xlink="http://www.w3.org/1999/xlink" xlink:title="personal collections of V. Vedenina" id="ABBRID0E46AG" xlink:type="simple">CV</abbrev>); <bold>12</bold> Odessa region, Kiliya district, environs of Vilkovo, 30.VI.1997, 2 ♂, leg. V. Vedenina (<abbrev xmlns:xlink="http://www.w3.org/1999/xlink" xlink:title="personal collections of V. Vedenina" id="ABBRID0EDABG" xlink:type="simple">CV</abbrev>); <bold>13</bold> Odessa region, ab. 30 km NW of Belgorod-Dnestrovsky, near Krasnaya Kosa village, 29.VI.1997, 1 ♂, leg. V. Vedenina (<abbrev xmlns:xlink="http://www.w3.org/1999/xlink" xlink:title="personal collections of V. Vedenina" id="ABBRID0EJABG" xlink:type="simple">CV</abbrev>); <bold>16</bold> Nikolaev region, Pervomaisk district, surr. of Kuripchino village, 27.06.1997, 1♂, leg. V. Vedenina (<abbrev xmlns:xlink="http://www.w3.org/1999/xlink" xlink:title="personal collections of V. Vedenina" id="ABBRID0EPABG" xlink:type="simple">CV</abbrev>); <bold>18</bold> Cherkassy region, Kanev district, Kanev reserve, 12–18.VI.1996, 12 ♂ 5 ♀, leg. V. Vedenina (<named-content xmlns:xlink="http://www.w3.org/1999/xlink" content-type="dwc:institutional_code" xlink:type="simple">ZMMU</named-content>); <bold>19</bold> Kirovograd region, environs of Aleksandriya, 04.VII.1997, 2 ♂ 2 ♀, leg. V. Vedenina (<abbrev xmlns:xlink="http://www.w3.org/1999/xlink" xlink:title="personal collections of V. Vedenina" id="ABBRID0E2ABG" xlink:type="simple">CV</abbrev>); <bold>20</bold> Nikolaev region, Pervomaisk district, environs of Kuripchino village, beach of Yuzhny Bug river, 27.VI.1997, 1 ♂ 1 ♀, leg. V. Vedenina, song recordings in 2 ♂ (<abbrev xmlns:xlink="http://www.w3.org/1999/xlink" xlink:title="personal collections of V. Vedenina" id="ABBRID0EBBBG" xlink:type="simple">CV</abbrev>); <bold>22</bold> Poltava region, Mirgorod district., V.Sorochintzy, 27–28.VI.1985, 4 ♂ 5 ♀, 25–28.VII.1993, 3 ♂ 5 ♀, 24.VII–26.VIII.1994, 5 ♂, leg. V. Vedenina, song recordings in 6 ♂ (<named-content xmlns:xlink="http://www.w3.org/1999/xlink" content-type="dwc:institutional_code" xlink:type="simple">ZMMU</named-content>, <abbrev xmlns:xlink="http://www.w3.org/1999/xlink" xlink:title="personal collections of V. Vedenina" id="ABBRID0ELBBG" xlink:type="simple">CV</abbrev>); <bold>25</bold> Dnipro region, Pavlograd district, Samara reserve, 12–15.VII.1996, 4 ♂ 4 ♀, leg. V. Vedenina (<abbrev xmlns:xlink="http://www.w3.org/1999/xlink" xlink:title="personal collections of V. Vedenina" id="ABBRID0ERBBG" xlink:type="simple">CV</abbrev>); <bold>Russia: 1</bold> Kaliningrad region, environs of Svetlogorsk, forest road, 16.VIII.2005, 3 ♂ 1 ♀, leg. N. <tp:taxon-name>Kulygina</tp:taxon-name>, song recordings in 1 ♂ (<abbrev xmlns:xlink="http://www.w3.org/1999/xlink" xlink:title="personal collections of V. Vedenina" id="ABBRID0E1BBG" xlink:type="simple">CV</abbrev>); <bold>14</bold> St-Peterburg, 27.08.1997, 1 ♂, leg. V. Vedenina (<abbrev xmlns:xlink="http://www.w3.org/1999/xlink" xlink:title="personal collections of V. Vedenina" id="ABBRID0EACBG" xlink:type="simple">CV</abbrev>); <bold>32</bold> Voronezh region, Novaja Usman’ district, near Maklok village, 29.VI.2006, 3 ♂, leg. N. <tp:taxon-name>Kulygina</tp:taxon-name> (<abbrev xmlns:xlink="http://www.w3.org/1999/xlink" xlink:title="personal collections of V. Vedenina" id="ABBRID0EJCBG" xlink:type="simple">CV</abbrev>); <bold>35</bold> Kostroma region, Manturovo district, environs of. Anosovo, 07–08.VIII.2009, 2 ♂ 1 ♀, leg. V. Vedenina, song recordings in 2 ♂ (<abbrev xmlns:xlink="http://www.w3.org/1999/xlink" xlink:title="personal collections of V. Vedenina" id="ABBRID0EPCBG" xlink:type="simple">CV</abbrev>); <bold>40</bold> Saratov region, Krasny Kut district, near D‘yakovka, 17.VII.2004, 3 ♂, leg. D. Tishechkin, song recordings in 2 ♂ (<named-content xmlns:xlink="http://www.w3.org/1999/xlink" content-type="dwc:institutional_code" xlink:type="simple">ZMMU</named-content>).</p></tp:treatment-sec><tp:treatment-sec sec-type="distribution" id="SECID0EZCBG"><title>Distribution.</title><p>(Fig. <xref ref-type="fig" rid="F1">1</xref>). The range of this species extends from Europe to the south-western part of European Russia. In Europe this species occurs over a wide range, excluding the central and southern part of the Iberian Peninsula and Greece (<xref ref-type="bibr" rid="B35">Ragge and Reynolds 1988</xref>, <xref ref-type="bibr" rid="B39">Sirin et al. 2010</xref>). Further to the east, it occurs in the Baltic republics, Belarus, Moldova, and Ukraine. The eastern border of the range lies on the longitude of the Saratov and Kostroma regions of Russia. The species tends to be mesophilic. The range of <italic><tp:taxon-name><tp:taxon-name-part taxon-name-part-type="genus" reg="Chorthippus">C.</tp:taxon-name-part><tp:taxon-name-part taxon-name-part-type="species" reg="brunneus">brunneus</tp:taxon-name-part></tp:taxon-name></italic> overlaps with that of <italic><tp:taxon-name><tp:taxon-name-part taxon-name-part-type="genus" reg="Chorthippus">C.</tp:taxon-name-part><tp:taxon-name-part taxon-name-part-type="species" reg="maritimus">maritimus</tp:taxon-name-part></tp:taxon-name></italic> in south-eastern Europe, Moldova, Ukraine, and the south-eastern part of European Russia.</p></tp:treatment-sec><tp:treatment-sec sec-type="Recognition" id="SECID0EBEBG"><title>Recognition.</title><p>(Table <xref ref-type="table" rid="T1">1</xref>, Fig. <xref ref-type="fig" rid="F3">3</xref>). The males of <italic><tp:taxon-name><tp:taxon-name-part taxon-name-part-type="genus" reg="Chorthippus">C.</tp:taxon-name-part><tp:taxon-name-part taxon-name-part-type="species" reg="brunneus">brunneus</tp:taxon-name-part></tp:taxon-name></italic> can be distinguished from the males of <italic><tp:taxon-name><tp:taxon-name-part taxon-name-part-type="genus" reg="Chorthippus">C.</tp:taxon-name-part><tp:taxon-name-part taxon-name-part-type="species" reg="miramae">miramae</tp:taxon-name-part></tp:taxon-name></italic> and <italic><tp:taxon-name><tp:taxon-name-part taxon-name-part-type="genus" reg="Chorthippus">C.</tp:taxon-name-part><tp:taxon-name-part taxon-name-part-type="species" reg="maritimus">maritimus</tp:taxon-name-part></tp:taxon-name></italic> by a short stridulatory file (Fig. <xref ref-type="fig" rid="F3">3A</xref>). This, however, is not applicable to the females (Fig. <xref ref-type="fig" rid="F3">3B</xref>). Both sexes of <italic><tp:taxon-name><tp:taxon-name-part taxon-name-part-type="genus" reg="Chorthippus">C.</tp:taxon-name-part><tp:taxon-name-part taxon-name-part-type="species" reg="brunneus">brunneus</tp:taxon-name-part></tp:taxon-name></italic> are characterized by the lowest number of stridulatory pegs (58–93 in ♂, 51–95 in ♀.). In comparison with <italic><tp:taxon-name><tp:taxon-name-part taxon-name-part-type="genus" reg="Chorthippus">C.</tp:taxon-name-part><tp:taxon-name-part taxon-name-part-type="species" reg="miramae">miramae</tp:taxon-name-part></tp:taxon-name></italic> and <italic><tp:taxon-name><tp:taxon-name-part taxon-name-part-type="genus" reg="Chorthippus">C.</tp:taxon-name-part><tp:taxon-name-part taxon-name-part-type="species" reg="maritimus">maritimus</tp:taxon-name-part></tp:taxon-name></italic>, both sexes of <italic><tp:taxon-name><tp:taxon-name-part taxon-name-part-type="genus" reg="Chorthippus">C.</tp:taxon-name-part><tp:taxon-name-part taxon-name-part-type="species" reg="brunneus">brunneus</tp:taxon-name-part></tp:taxon-name></italic> tend to have the shortest pronotum, the narrowest C &amp; Sc areas of fore wing, and the stigma closest to the wing tip (Table <xref ref-type="table" rid="T1">1</xref>). The <abbrev xmlns:xlink="http://www.w3.org/1999/xlink" xlink:title="principal component analysis" id="ABBRID0EIHBG" xlink:type="simple">PCA</abbrev> applied to 6 characters shows a substantial overlap between <italic><tp:taxon-name><tp:taxon-name-part taxon-name-part-type="genus" reg="Chorthippus">C.</tp:taxon-name-part><tp:taxon-name-part taxon-name-part-type="species" reg="brunneus">brunneus</tp:taxon-name-part></tp:taxon-name></italic> and <italic><tp:taxon-name><tp:taxon-name-part taxon-name-part-type="genus" reg="Chorthippus">C.</tp:taxon-name-part><tp:taxon-name-part taxon-name-part-type="species" reg="maritimus">maritimus</tp:taxon-name-part></tp:taxon-name></italic> (Fig. <xref ref-type="fig" rid="F3">3C, D</xref>). In <abbrev xmlns:xlink="http://www.w3.org/1999/xlink" xlink:title="principal component analysis" id="ABBRID0EGIBG" xlink:type="simple">PCA</abbrev>, however, we do not use the number of stridulatory pegs, since this value was measured for a small number of males. Meanwhile, it was previously shown that <italic><tp:taxon-name><tp:taxon-name-part taxon-name-part-type="genus" reg="Chorthippus">C.</tp:taxon-name-part><tp:taxon-name-part taxon-name-part-type="species" reg="brunneus">brunneus</tp:taxon-name-part></tp:taxon-name></italic> can be easily distinguished from all other species of the <italic><tp:taxon-name><tp:taxon-name-part taxon-name-part-type="genus" reg="Chorthippus">C.</tp:taxon-name-part><tp:taxon-name-part taxon-name-part-type="species" reg="biguttulus">biguttulus</tp:taxon-name-part></tp:taxon-name></italic> group by the lowest number of stridulatory pegs, especially in nominate subspecies (<xref ref-type="bibr" rid="B31">Oliger 1974</xref>; <xref ref-type="bibr" rid="B35">Ragge and Reynolds 1988</xref>; <xref ref-type="bibr" rid="B9">Bukhvalova 1993</xref>; <xref ref-type="bibr" rid="B53">Willemse et al. 2009</xref>).</p></tp:treatment-sec><tp:treatment-sec sec-type="Calling song" id="SECID0EQJBG"><title>Calling song</title><p>(Table <xref ref-type="table" rid="T2">2</xref>, Figs <xref ref-type="fig" rid="F4">4</xref>, <xref ref-type="fig" rid="F5">5</xref>). The calling song of <italic><tp:taxon-name><tp:taxon-name-part taxon-name-part-type="genus" reg="Chorthippus">C.</tp:taxon-name-part><tp:taxon-name-part taxon-name-part-type="species" reg="brunneus">brunneus</tp:taxon-name-part></tp:taxon-name></italic> consists of several short echemes repeated at the rate of about 0.3–2.1 /s. Each echeme lasts on average 0.1–0.4 s and has a relatively stable temporal structure. It consists of short pulses, which are grouped into 4–7 syllables (Fig. <xref ref-type="fig" rid="F4">4C</xref>). The gaps between the subsequent syllables can’t be traced by the sound analysis, but they can be distinguished by the analysis of the leg movements. The two legs are moved with a large phase shift, and sometimes almost alternately (Fig. <xref ref-type="fig" rid="F4">4E</xref>). Each leg generates one short pulse during a straight upstroke, whereas two short pulses are produced during a two-step downstroke. The pulse duration and the pulse rate vary in the ranges of 7–8 ms and 91–111/s, respectively (at the temperature 29–30°C). The population from loc. 40, shows an extremely long echeme duration and low echeme and pulse rate (Table <xref ref-type="table" rid="T2">2</xref>). Notably, the values are relatively stable within the same population.</p><table-wrap id="T2" position="float" orientation="portrait"><label>Table 2.</label><caption><p>Calling songs parameters of <italic><tp:taxon-name><tp:taxon-name-part taxon-name-part-type="genus" reg="Chorthippus">Chorthippus</tp:taxon-name-part><tp:taxon-name-part taxon-name-part-type="species" reg="brunneus">brunneus</tp:taxon-name-part></tp:taxon-name></italic>. For each parameter, medians, the lower and upper quartiles are shown.</p></caption><table id="TID0EQGAI" rules="all"><tbody><tr><th rowspan="1" colspan="1">Locality</th><th rowspan="1" colspan="1">Number of recorded males (measurements)</th><th rowspan="1" colspan="1">Temperature, ˚ C</th><th rowspan="1" colspan="1">echeme duration, s</th><th rowspan="1" colspan="1">echeme rate, /s</th><th rowspan="1" colspan="1">pulse rate, /s</th></tr><tr><td rowspan="2" colspan="1">1</td><td rowspan="2" colspan="1">1 (10)</td><td rowspan="2" colspan="1">32</td><td rowspan="1" colspan="1">0.2</td><td rowspan="1" colspan="1">0.7</td><td rowspan="1" colspan="1">125</td></tr><tr><td rowspan="1" colspan="1">0.1; 0.2</td><td rowspan="1" colspan="1">0.6; 0.9</td><td rowspan="1" colspan="1">115; 161</td></tr><tr><td rowspan="2" colspan="1">4</td><td rowspan="2" colspan="1">1 (9)</td><td rowspan="2" colspan="1">31–35</td><td rowspan="1" colspan="1">0.2</td><td rowspan="1" colspan="1">1.1</td><td rowspan="1" colspan="1">100</td></tr><tr><td rowspan="1" colspan="1">0.2; 0.2</td><td rowspan="1" colspan="1">0.7; 1.9</td><td rowspan="1" colspan="1">100; 122</td></tr><tr><td rowspan="2" colspan="1">9</td><td rowspan="2" colspan="1">1 (10)</td><td rowspan="2" colspan="1">24–25</td><td rowspan="1" colspan="1">0.2</td><td rowspan="1" colspan="1">0.7</td><td rowspan="1" colspan="1">143</td></tr><tr><td rowspan="1" colspan="1">0.2; 0.2</td><td rowspan="1" colspan="1">0.6; 0.8</td><td rowspan="1" colspan="1">143; 167</td></tr><tr><td rowspan="2" colspan="1">20</td><td rowspan="2" colspan="1">2 (16)</td><td rowspan="2" colspan="1">30</td><td rowspan="1" colspan="1">0.2</td><td rowspan="1" colspan="1">2.1</td><td rowspan="1" colspan="1">100</td></tr><tr><td rowspan="1" colspan="1">0.2; 0.2</td><td rowspan="1" colspan="1">1.0; 2.5</td><td rowspan="1" colspan="1">83; 111</td></tr><tr><td rowspan="2" colspan="1">22</td><td rowspan="2" colspan="1">6 (51)</td><td rowspan="2" colspan="1">29</td><td rowspan="1" colspan="1">0.2</td><td rowspan="1" colspan="1">1.1</td><td rowspan="1" colspan="1">91</td></tr><tr><td rowspan="1" colspan="1">0.2; 0.2</td><td rowspan="1" colspan="1">0.4; 1.3</td><td rowspan="1" colspan="1">83; 111</td></tr><tr><td rowspan="2" colspan="1">35</td><td rowspan="2" colspan="1">2 (20)</td><td rowspan="2" colspan="1">29–30</td><td rowspan="1" colspan="1">0.1</td><td rowspan="1" colspan="1">1.1</td><td rowspan="1" colspan="1">111</td></tr><tr><td rowspan="1" colspan="1">0.1; 0.1</td><td rowspan="1" colspan="1">0.7; 2.5</td><td rowspan="1" colspan="1">91; 129</td></tr><tr><td rowspan="2" colspan="1">40</td><td rowspan="2" colspan="1">2 (24)</td><td rowspan="2" colspan="1">28; 32–33</td><td rowspan="1" colspan="1">0.4</td><td rowspan="1" colspan="1">0.3</td><td rowspan="1" colspan="1">57</td></tr><tr><td rowspan="1" colspan="1">0.3; 0.5</td><td rowspan="1" colspan="1">0.2; 0.4</td><td rowspan="1" colspan="1">51; 66</td></tr></tbody></table></table-wrap></tp:treatment-sec><tp:treatment-sec sec-type="Courtship and rivalry songs" id="SECID0EPSBG"><title>Courtship and rivalry songs.</title><p>The courtship and rivalry (Fig. <xref ref-type="fig" rid="F4">4F, G</xref>) songs of <italic><tp:taxon-name><tp:taxon-name-part taxon-name-part-type="genus" reg="Chorthippus">C.</tp:taxon-name-part><tp:taxon-name-part taxon-name-part-type="species" reg="brunneus">brunneus</tp:taxon-name-part></tp:taxon-name></italic> are similar to the calling song.</p></tp:treatment-sec><tp:treatment-sec><!--Section generated to contain objects referenced in tp:taxon-treatment.--><fig id="F1" position="float" orientation="portrait"><object-id xmlns:xlink="http://www.w3.org/1999/xlink" content-type="doi" xlink:type="simple">10.3897/zookeys.1073.75539.figure1</object-id><object-id xmlns:xlink="http://www.w3.org/1999/xlink" content-type="arpha" xlink:type="simple">93E1D635-9225-5D21-81CE-4964FBC9B7F7</object-id><label>Figure 1.</label><caption><p>Map of localities where the specimens of <italic><tp:taxon-name><tp:taxon-name-part taxon-name-part-type="genus" reg="Chorthippus">Chorthippus</tp:taxon-name-part><tp:taxon-name-part taxon-name-part-type="species" reg="brunneus">brunneus</tp:taxon-name-part></tp:taxon-name></italic> (green triangles), <italic><tp:taxon-name><tp:taxon-name-part taxon-name-part-type="genus" reg="Chorthippus">C.</tp:taxon-name-part><tp:taxon-name-part taxon-name-part-type="species" reg="maritimus">maritimus</tp:taxon-name-part></tp:taxon-name></italic> (red squares) and <italic><tp:taxon-name><tp:taxon-name-part taxon-name-part-type="genus" reg="Chorthippus">C.</tp:taxon-name-part><tp:taxon-name-part taxon-name-part-type="species" reg="miramae">miramae</tp:taxon-name-part></tp:taxon-name></italic> (blue circles) were collected. The localities with song recordings are numbered and marked by filled icons.</p></caption><graphic xmlns:xlink="http://www.w3.org/1999/xlink" xlink:href="zookeys-1073-021-g001.jpg" position="float" orientation="portrait" xlink:type="simple" id="oo_615523.jpg"><uri content-type="original_file" xlink:type="simple">https://binary.pensoft.net/fig/615523</uri></graphic></fig><table-wrap id="T1" position="float" orientation="portrait"><label>Table 1.</label><caption><p>Morphological measurements in three species of the <italic><tp:taxon-name><tp:taxon-name-part taxon-name-part-type="genus" reg="Chorthippus">Chorthippus</tp:taxon-name-part><tp:taxon-name-part taxon-name-part-type="species" reg="biguttulus">biguttulus</tp:taxon-name-part></tp:taxon-name></italic> group. For each character, mean, standard deviation, min and max are shown. Abbreviations in brackets see in Fig. <xref ref-type="fig" rid="F2">2</xref>.</p></caption><table id="TID0EL1BG" rules="all"><tbody><tr><th rowspan="3" colspan="1">Number of specimens</th><th rowspan="1" colspan="3">Males</th><th rowspan="1" colspan="3">Females</th></tr><tr><th rowspan="1" colspan="1">
                  <italic>
                    <tp:taxon-name><tp:taxon-name-part taxon-name-part-type="genus" reg="Chorthippus">C.</tp:taxon-name-part><tp:taxon-name-part taxon-name-part-type="species" reg="miramae">miramae</tp:taxon-name-part></tp:taxon-name>
                  </italic>
                </th><th rowspan="1" colspan="1">
                  <italic>
                    <tp:taxon-name><tp:taxon-name-part taxon-name-part-type="genus" reg="Chorthippus">C.</tp:taxon-name-part><tp:taxon-name-part taxon-name-part-type="species" reg="maritimus">maritimus</tp:taxon-name-part></tp:taxon-name>
                  </italic>
                </th><th rowspan="1" colspan="1">
                  <italic>
                    <tp:taxon-name><tp:taxon-name-part taxon-name-part-type="genus" reg="Chorthippus">C.</tp:taxon-name-part><tp:taxon-name-part taxon-name-part-type="species" reg="brunneus">brunneus</tp:taxon-name-part></tp:taxon-name>
                  </italic>
                </th><th rowspan="1" colspan="1">
                  <italic>
                    <tp:taxon-name><tp:taxon-name-part taxon-name-part-type="genus" reg="Chorthippus">C.</tp:taxon-name-part><tp:taxon-name-part taxon-name-part-type="species" reg="miramae">miramae</tp:taxon-name-part></tp:taxon-name>
                  </italic>
                </th><th rowspan="1" colspan="1">
                  <italic>
                    <tp:taxon-name><tp:taxon-name-part taxon-name-part-type="genus" reg="Chorthippus">C.</tp:taxon-name-part><tp:taxon-name-part taxon-name-part-type="species" reg="maritimus">maritimus</tp:taxon-name-part></tp:taxon-name>
                  </italic>
                </th><th rowspan="1" colspan="1">
                  <italic>
                    <tp:taxon-name><tp:taxon-name-part taxon-name-part-type="genus" reg="Chorthippus">C.</tp:taxon-name-part><tp:taxon-name-part taxon-name-part-type="species" reg="brunneus">brunneus</tp:taxon-name-part></tp:taxon-name>
                  </italic>
                </th></tr><tr><th rowspan="1" colspan="1">133</th><th rowspan="1" colspan="1">122</th><th rowspan="1" colspan="1">53</th><th rowspan="1" colspan="1">50</th><th rowspan="1" colspan="1">28</th><th rowspan="1" colspan="1">35</th></tr><tr><td rowspan="1" colspan="1">Length of pronotum, mm</td><td rowspan="1" colspan="1">3.14±0.25 2.60–3.70</td><td rowspan="1" colspan="1">3.25±0.23 2.80–3.60</td><td rowspan="1" colspan="1">3.06±0.15 2.80–3.50</td><td rowspan="1" colspan="1">4.17±0.36 3.50–4.90</td><td rowspan="1" colspan="1">4.26 ±0.25 3.80–4.80</td><td rowspan="1" colspan="1">3.89±0.27 3.40–4.40</td></tr><tr><td rowspan="1" colspan="1">Length of fore wing, mm</td><td rowspan="1" colspan="1">14.06±0.89 12.10–16.30</td><td rowspan="1" colspan="1">14.87±1.09 12.50–16.60</td><td rowspan="1" colspan="1">14.30±0.82 12.40–15.70</td><td rowspan="1" colspan="1">17.49±1.46 12.40–19.90</td><td rowspan="1" colspan="1">17.78±1.18 15.20–20.70</td><td rowspan="1" colspan="1">17.12±1.29 14.30–19.20</td></tr><tr><td rowspan="1" colspan="1">Length from stigma to tip of fore wing, mm</td><td rowspan="1" colspan="1">6.07±0.64 4.30–7.70</td><td rowspan="1" colspan="1">5.90±0.69 4.50–7.30</td><td rowspan="1" colspan="1">5.61±0.38 4.60–6.20</td><td rowspan="1" colspan="1">8.38±0.73 6.60–10.80</td><td rowspan="1" colspan="1">7.47±0.97 5.80–9.90</td><td rowspan="1" colspan="1">6.75±0.99 4.10–8.30</td></tr><tr><td rowspan="1" colspan="1">Width of C &amp; Sc areas, mm</td><td rowspan="1" colspan="1">10.53±0.96 7.00–13.00</td><td rowspan="1" colspan="1">9.52±0.84 7.50–11.00</td><td rowspan="1" colspan="1">9.05±0.61 7.50–10.00</td><td rowspan="1" colspan="1">7.58±0.65 6.00–9.00</td><td rowspan="1" colspan="1">7.20±0.75 6.00–9.00</td><td rowspan="1" colspan="1">7.10±0.64 6.00–9.00</td></tr><tr><td rowspan="1" colspan="1">Length of hind femur, mm</td><td rowspan="1" colspan="1">10.09±0.58 8.90–11.7</td><td rowspan="1" colspan="1">10.21±0.61 9.20–12.80</td><td rowspan="1" colspan="1">9.57±0.41 8.70–10.70</td><td rowspan="1" colspan="1">13.21±1.09 9.30–15.20</td><td rowspan="1" colspan="1">13.48±0.99 11.90–15.40</td><td rowspan="1" colspan="1">12.21±0.99 10.20–14.40</td></tr><tr><td rowspan="1" colspan="1">Length of stridulatory file, mm</td><td rowspan="1" colspan="1">5.78±0.87 3.10–7.45</td><td rowspan="1" colspan="1">4.41±0.55 3.40–6.30</td><td rowspan="1" colspan="1">3.13±0.25 2.70–3.90</td><td rowspan="1" colspan="1">7.35±0.76 5.70–9.20</td><td rowspan="1" colspan="1">5.45±1.04 3.50–8.50</td><td rowspan="1" colspan="1">4.29±0.99 3.10–7.70</td></tr><tr><td rowspan="1" colspan="1">Length from last distal peg to tip of knee, mm</td><td rowspan="1" colspan="1">2.73±0.69 1.60–5.05</td><td rowspan="1" colspan="1">4.11±0.55 2.20–5.50</td><td rowspan="1" colspan="1">4.74±0.29 4.20–5.40</td><td rowspan="1" colspan="1">3.63±0.57 2.60–4.90</td><td rowspan="1" colspan="1">5.63±0.69 4.10–7.00</td><td rowspan="1" colspan="1">5.75±1.00 2.30–7.40</td></tr></tbody></table></table-wrap><fig id="F2" position="float" orientation="portrait"><object-id xmlns:xlink="http://www.w3.org/1999/xlink" content-type="doi" xlink:type="simple">10.3897/zookeys.1073.75539.figure2</object-id><object-id xmlns:xlink="http://www.w3.org/1999/xlink" content-type="arpha" xlink:type="simple">0BE9E8CF-3E2A-5CB3-B211-C2260AA59EF2</object-id><label>Figure 2.</label><caption><p>Morphology of fore wing and hind leg in <italic><tp:taxon-name><tp:taxon-name-part taxon-name-part-type="genus" reg="Chorthippus">Chorthippus</tp:taxon-name-part><tp:taxon-name-part taxon-name-part-type="species" reg="miramae">miramae</tp:taxon-name-part></tp:taxon-name></italic> (Vorontsovsky) from Orenburg region <bold>A</bold> fore wing with complete venation <bold>B</bold> fore wing with main veins; <bold>C</bold> hind leg. The measured morphological characters are indicated with arrows and brackets.</p></caption><graphic xmlns:xlink="http://www.w3.org/1999/xlink" xlink:href="zookeys-1073-021-g002.jpg" position="float" orientation="portrait" xlink:type="simple" id="oo_615524.jpg"><uri content-type="original_file" xlink:type="simple">https://binary.pensoft.net/fig/615524</uri></graphic></fig><fig id="F3" position="float" orientation="portrait"><object-id xmlns:xlink="http://www.w3.org/1999/xlink" content-type="doi" xlink:type="simple">10.3897/zookeys.1073.75539.figure3</object-id><object-id xmlns:xlink="http://www.w3.org/1999/xlink" content-type="arpha" xlink:type="simple">73BBEA91-D1E6-54D4-9A67-0AF57C42EC6A</object-id><label>Figure 3.</label><caption><p>Morphological differences between <italic><tp:taxon-name><tp:taxon-name-part taxon-name-part-type="genus" reg="Chorthippus">Chorthippus</tp:taxon-name-part><tp:taxon-name-part taxon-name-part-type="species" reg="brunneus">brunneus</tp:taxon-name-part></tp:taxon-name></italic> (green dots), <italic><tp:taxon-name><tp:taxon-name-part taxon-name-part-type="genus" reg="Chorthippus">C.</tp:taxon-name-part><tp:taxon-name-part taxon-name-part-type="species" reg="maritimus">maritimus</tp:taxon-name-part></tp:taxon-name></italic> (red dots), and <italic><tp:taxon-name><tp:taxon-name-part taxon-name-part-type="genus" reg="Chorthippus">C.</tp:taxon-name-part><tp:taxon-name-part taxon-name-part-type="species" reg="miramae">miramae</tp:taxon-name-part></tp:taxon-name></italic> (blue dots). <bold>A,B</bold> length of stridulatory file vs. distance from the last stridulatory peg to the tip of knee in males (<bold>A</bold>) and females (<bold>B</bold>) <bold>C,D</bold> results of Principal Component Analysis based on 6 characters are shown for PC 1 and PC 2 in males (<bold>C</bold>) and females (<bold>D</bold>) <bold>E</bold> loadings of different characters to PC 1 and PC 2.</p></caption><graphic xmlns:xlink="http://www.w3.org/1999/xlink" xlink:href="zookeys-1073-021-g003.jpg" position="float" orientation="portrait" xlink:type="simple" id="oo_615525.jpg"><uri content-type="original_file" xlink:type="simple">https://binary.pensoft.net/fig/615525</uri></graphic></fig><fig id="F4" position="float" orientation="portrait"><object-id xmlns:xlink="http://www.w3.org/1999/xlink" content-type="doi" xlink:type="simple">10.3897/zookeys.1073.75539.figure4</object-id><object-id xmlns:xlink="http://www.w3.org/1999/xlink" content-type="arpha" xlink:type="simple">2EC21A66-713F-5391-A086-16CE03A48B06</object-id><label>Figure 4.</label><caption><p>Oscillograms of calling songs <bold>A–E</bold> and rivalry songs <bold>F,G</bold> in <italic><tp:taxon-name><tp:taxon-name-part taxon-name-part-type="genus" reg="Chorthippus">Chorthippus</tp:taxon-name-part><tp:taxon-name-part taxon-name-part-type="species" reg="brunneus">brunneus</tp:taxon-name-part></tp:taxon-name></italic> from Kostroma region (<bold>A</bold>) Poltava region (<bold>B</bold>) and Saratov region (<bold>F</bold>). Song recordings are presented at four different speeds (faster oscillograms of the indicated parts of the songs shown in <bold>C,D,E,G</bold>). In all oscillograms the two upper lines are recordings of hind leg movements and the lower line is the sound recording. Different song parameters are indicated by brackets and arrows. The ambient temperature near a singing male was 29 – 32°C.</p></caption><graphic xmlns:xlink="http://www.w3.org/1999/xlink" xlink:href="zookeys-1073-021-g004.jpg" position="float" orientation="portrait" xlink:type="simple" id="oo_615526.jpg"><uri content-type="original_file" xlink:type="simple">https://binary.pensoft.net/fig/615526</uri></graphic></fig><fig id="F5" position="float" orientation="portrait"><object-id xmlns:xlink="http://www.w3.org/1999/xlink" content-type="doi" xlink:type="simple">10.3897/zookeys.1073.75539.figure5</object-id><object-id xmlns:xlink="http://www.w3.org/1999/xlink" content-type="arpha" xlink:type="simple">21CC6B21-1A59-527F-B8A7-E36C7AAA650C</object-id><label>Figure 5.</label><caption><p>Differences in calling songs between <italic><tp:taxon-name><tp:taxon-name-part taxon-name-part-type="genus" reg="Chorthippus">Chorthippus</tp:taxon-name-part><tp:taxon-name-part taxon-name-part-type="species" reg="brunneus">brunneus</tp:taxon-name-part></tp:taxon-name></italic>, <italic><tp:taxon-name><tp:taxon-name-part taxon-name-part-type="genus" reg="Chorthippus">C.</tp:taxon-name-part><tp:taxon-name-part taxon-name-part-type="species" reg="maritimus">maritimus</tp:taxon-name-part></tp:taxon-name></italic>, and <italic><tp:taxon-name><tp:taxon-name-part taxon-name-part-type="genus" reg="Chorthippus">C.</tp:taxon-name-part><tp:taxon-name-part taxon-name-part-type="species" reg="miramae">miramae</tp:taxon-name-part></tp:taxon-name></italic><bold>A–D</bold> boxplots for the <italic><tp:taxon-name><tp:taxon-name-part taxon-name-part-type="genus" reg="Chorthippus"/><tp:taxon-name-part taxon-name-part-type="species" reg="brunneus">brunneus</tp:taxon-name-part></tp:taxon-name></italic>-like echeme duration (<bold>A</bold>) for the <italic><tp:taxon-name><tp:taxon-name-part taxon-name-part-type="genus" reg="Chorthippus"/><tp:taxon-name-part taxon-name-part-type="species" reg="brunneus">brunneus</tp:taxon-name-part></tp:taxon-name></italic>-like pulse rate (<bold>B</bold>) for the <italic><tp:taxon-name><tp:taxon-name-part taxon-name-part-type="genus" reg="Chorthippus"/><tp:taxon-name-part taxon-name-part-type="species" reg="maritimus">maritimus</tp:taxon-name-part></tp:taxon-name></italic>-like echeme duration (<bold>C</bold>) and the <italic><tp:taxon-name><tp:taxon-name-part taxon-name-part-type="genus" reg="Chorthippus"/><tp:taxon-name-part taxon-name-part-type="species" reg="maritimus">maritimus</tp:taxon-name-part></tp:taxon-name></italic>-like syllable duration (<bold>D</bold>) medians (dots), first and third quartiles (boxes), the 10<sup>th</sup> and 90<sup>th</sup> percentiles (whiskers), and outliers (dots beyond whiskers) are shown <bold>E</bold> results of Principal Component Analysis based on 5 song characters are shown for PC 1 and PC 2 in <italic><tp:taxon-name><tp:taxon-name-part taxon-name-part-type="genus" reg="Chorthippus">C.</tp:taxon-name-part><tp:taxon-name-part taxon-name-part-type="species" reg="brunneus">brunneus</tp:taxon-name-part></tp:taxon-name></italic> (green dots), <italic><tp:taxon-name><tp:taxon-name-part taxon-name-part-type="genus" reg="Chorthippus">C.</tp:taxon-name-part><tp:taxon-name-part taxon-name-part-type="species" reg="maritimus">maritimus</tp:taxon-name-part></tp:taxon-name></italic> (red dots), and <italic><tp:taxon-name><tp:taxon-name-part taxon-name-part-type="genus" reg="Chorthippus">C.</tp:taxon-name-part><tp:taxon-name-part taxon-name-part-type="species" reg="miramae">miramae</tp:taxon-name-part></tp:taxon-name></italic> (blue dots) <bold>F</bold> loadings of different characters to PC 1 and PC 2.</p></caption><graphic xmlns:xlink="http://www.w3.org/1999/xlink" xlink:href="zookeys-1073-021-g005.jpg" position="float" orientation="portrait" xlink:type="simple" id="oo_615527.jpg"><uri content-type="original_file" xlink:type="simple">https://binary.pensoft.net/fig/615527</uri></graphic></fig></tp:treatment-sec><ref-list><ref id="B35"><mixed-citation xmlns:xlink="http://www.w3.org/1999/xlink" xlink:type="simple"><person-group><name name-style="western"><surname>Ragge</surname><given-names>DR</given-names></name><name name-style="western"><surname>Reynolds</surname><given-names>WJ</given-names></name></person-group> (<year>1988</year>) <article-title>The songs and taxonomy of the grasshoppers of the <italic><tp:taxon-name><tp:taxon-name-part taxon-name-part-type="genus">Chorthippus</tp:taxon-name-part><tp:taxon-name-part taxon-name-part-type="species">biguttulus</tp:taxon-name-part></tp:taxon-name></italic> group in the Iberian Peninsula (<tp:taxon-name><tp:taxon-name-part taxon-name-part-type="order">Orthoptera</tp:taxon-name-part></tp:taxon-name>: <tp:taxon-name><tp:taxon-name-part taxon-name-part-type="family">Acrididae</tp:taxon-name-part></tp:taxon-name>).</article-title><source>Journal of Natural History</source><volume>22</volume>: <fpage>897</fpage>–<lpage>929</lpage>. <ext-link xlink:type="simple" ext-link-type="doi" xlink:href="10.1080/00222938800770611">https://doi.org/10.1080/00222938800770611</ext-link></mixed-citation></ref><ref id="B39"><mixed-citation xmlns:xlink="http://www.w3.org/1999/xlink" xlink:type="simple"><person-group><name name-style="western"><surname>Sirin</surname><given-names>D</given-names></name><name name-style="western"><surname>von Helversen</surname><given-names>O</given-names></name><name name-style="western"><surname>Ciplak</surname><given-names>B</given-names></name></person-group> (<year>2010</year>) <article-title><italic><tp:taxon-name><tp:taxon-name-part taxon-name-part-type="genus">Chorthippus</tp:taxon-name-part><tp:taxon-name-part taxon-name-part-type="species">brunneus</tp:taxon-name-part></tp:taxon-name></italic> subgroup (<tp:taxon-name><tp:taxon-name-part taxon-name-part-type="order">Orthoptera</tp:taxon-name-part></tp:taxon-name>, <tp:taxon-name><tp:taxon-name-part taxon-name-part-type="subfamily">Gomphocerinae</tp:taxon-name-part></tp:taxon-name>) in Anatolia with description of two new species: data suggest an Anatolian origin for the lineage.</article-title><source>Zootaxa</source><volume>2410</volume>: <fpage>1</fpage>–<lpage>28</lpage>. <ext-link xlink:type="simple" ext-link-type="doi" xlink:href="10.11646/zootaxa.2410.1.1">https://doi.org/10.11646/zootaxa.2410.1.1</ext-link></mixed-citation></ref><ref id="B31"><mixed-citation xmlns:xlink="http://www.w3.org/1999/xlink" xlink:type="simple"><person-group><name name-style="western"><surname>Oliger</surname><given-names>IM</given-names></name></person-group> (<year>1974</year>) <article-title>Taxonomic significance of structural traits of the stridulation apparatus in species of the <italic><tp:taxon-name><tp:taxon-name-part taxon-name-part-type="genus"/><tp:taxon-name-part taxon-name-part-type="species">biguttulus</tp:taxon-name-part></tp:taxon-name></italic> group of the genus <italic><tp:taxon-name><tp:taxon-name-part taxon-name-part-type="genus">Chorthippus</tp:taxon-name-part></tp:taxon-name></italic> Fieb. (<tp:taxon-name><tp:taxon-name-part taxon-name-part-type="order">Orthoptera</tp:taxon-name-part></tp:taxon-name>, <tp:taxon-name><tp:taxon-name-part taxon-name-part-type="family">Acrididae</tp:taxon-name-part></tp:taxon-name>).</article-title><source>Entomologicheskoye Obozrenie</source><volume>53</volume>(<issue>1</issue>): <fpage>81</fpage>–<lpage>90</lpage>. [in Russian]</mixed-citation></ref><ref id="B9"><mixed-citation xmlns:xlink="http://www.w3.org/1999/xlink" xlink:type="simple"><person-group><name name-style="western"><surname>Bukhvalova</surname><given-names>MA</given-names></name></person-group> (<year>1993</year>) Acoustic signals and morphological features of some grasshoppers of the <italic><tp:taxon-name><tp:taxon-name-part taxon-name-part-type="genus">Chorthippus</tp:taxon-name-part><tp:taxon-name-part taxon-name-part-type="species">biguttulus</tp:taxon-name-part></tp:taxon-name></italic> group (<tp:taxon-name><tp:taxon-name-part taxon-name-part-type="order">Orthoptera</tp:taxon-name-part></tp:taxon-name>, <tp:taxon-name><tp:taxon-name-part taxon-name-part-type="family">Acrididae</tp:taxon-name-part></tp:taxon-name>) of Russia and adjacent territories. Zoologicheskiy Zhurnal 72 (5): 55–65. [in Russian with English summary, English translation: Entomological Review 74 (1): 56–67 (1995)].</mixed-citation></ref><ref id="B53"><mixed-citation xmlns:xlink="http://www.w3.org/1999/xlink" xlink:type="simple"><person-group><name name-style="western"><surname>Willemse</surname><given-names>F</given-names></name><name name-style="western"><surname>von Helversen</surname><given-names>O</given-names></name><name name-style="western"><surname>Odé</surname><given-names>B</given-names></name></person-group> (<year>2009</year>) <article-title>A review of <italic><tp:taxon-name><tp:taxon-name-part taxon-name-part-type="genus">Chorthippus</tp:taxon-name-part></tp:taxon-name></italic> species with angled pronotal lateral keels from Greece with special reference to transitional populations between some Peloponnesean taxa (<tp:taxon-name><tp:taxon-name-part taxon-name-part-type="order">Orthoptera</tp:taxon-name-part></tp:taxon-name>, <tp:taxon-name><tp:taxon-name-part taxon-name-part-type="family">Acrididae</tp:taxon-name-part></tp:taxon-name>).</article-title><source>Zoologische Mededelingen</source><volume>83</volume>(<issue>2</issue>): <fpage>319</fpage>–<lpage>507</lpage>.</mixed-citation></ref></ref-list></tp:taxon-treatment>
