# Supplementary material for: Songs and morphology in three species of the Chorthippusbiguttulus group (Orthoptera, Acrididae, Gomphocerinae) in Russia and adjacent countries
Source: Zookeys. 2021 Nov 29;1073:21–53. doi: 10.3897/zookeys.1073.75539 (PMC8648708; doi:10.3897/zookeys.1073.75539)
Supplement: XML Treatment for Chorthippus maritimus [file zookeys.1073.75539-treatment2.xml]

<!DOCTYPE tp:taxon-treatment
  PUBLIC "-//TaxonX//DTD Taxonomic Treatment Publishing DTD v0 20100105//EN" "tax-treatment-NSO.dtd">
<tp:taxon-treatment xmlns:tp="http://www.plazi.org/taxpub"><tp:treatment-meta><kwd-group><label>Taxon classification</label><kwd>
                <named-content content-type="kingdom">Animalia</named-content>
              </kwd><kwd>
                <named-content content-type="order">Orthoptera</named-content>
              </kwd><kwd>
                <named-content content-type="family">Acrididae</named-content>
              </kwd></kwd-group><mixed-citation publication-type="journal"><person-group><name><surname>Tarasova</surname><given-names>Tatiana</given-names></name><name><surname>Tishechkin</surname><given-names>Dmitry</given-names></name><name><surname>Vedenina</surname><given-names>Varvara</given-names></name></person-group><article-title>Songs and morphology in three species of the <italic><tp:taxon-name><tp:taxon-name-part taxon-name-part-type="genus" reg="Chorthippus">Chorthippus</tp:taxon-name-part><tp:taxon-name-part taxon-name-part-type="species" reg="biguttulus">biguttulus</tp:taxon-name-part></tp:taxon-name></italic> group (<tp:taxon-name><tp:taxon-name-part taxon-name-part-type="order">Orthoptera</tp:taxon-name-part></tp:taxon-name>, <tp:taxon-name><tp:taxon-name-part taxon-name-part-type="family">Acrididae</tp:taxon-name-part></tp:taxon-name>, <tp:taxon-name><tp:taxon-name-part taxon-name-part-type="subfamily">Gomphocerinae</tp:taxon-name-part></tp:taxon-name>) in Russia and adjacent countries</article-title><source>Zookeys</source><day>29</day><month>11</month><year>2021</year><volume>1073</volume><fpage>21</fpage><lpage>53</lpage><pub-id pub-id-type="doi">10.3897/zookeys.1073.75539</pub-id></mixed-citation></tp:treatment-meta><tp:nomenclature><tp:taxon-name>
              <object-id xmlns:xlink="http://www.w3.org/1999/xlink" content-type="arpha" xlink:type="simple">49E8D33F-C455-5380-BB03-57B98E5FA5F2</object-id>
              <tp:taxon-name-part taxon-name-part-type="genus" reg="Chorthippus">Chorthippus</tp:taxon-name-part>
              <tp:taxon-name-part taxon-name-part-type="species" reg="maritimus">maritimus</tp:taxon-name-part>
            </tp:taxon-name><tp:taxon-authority>Mistshenko</tp:taxon-authority><tp:nomenclature-citation-list><tp:nomenclature-citation><tp:taxon-name>
                  <tp:taxon-name-part taxon-name-part-type="genus" reg="Chorthippus">Chorthippus</tp:taxon-name-part>
                  <tp:taxon-name-part taxon-name-part-type="species" reg="miramae">miramae</tp:taxon-name-part>
                </tp:taxon-name><comment>Ramme, 1939: 131, nomen nudum.</comment></tp:nomenclature-citation><tp:nomenclature-citation><tp:taxon-name>
                  <tp:taxon-name-part taxon-name-part-type="genus" reg="Chorthippus">Chorthippus</tp:taxon-name-part>
                  <tp:taxon-name-part taxon-name-part-type="species" reg="meridionalis">meridionalis</tp:taxon-name-part>
                </tp:taxon-name><comment>Mistshenko, 1950: 790.</comment></tp:nomenclature-citation><tp:nomenclature-citation><tp:taxon-name>
                  <tp:taxon-name-part taxon-name-part-type="genus" reg="Chorthippus">Chorthippus</tp:taxon-name-part>
                  <tp:taxon-name-part taxon-name-part-type="species" reg="biguttulus">biguttulus</tp:taxon-name-part>
                  <tp:taxon-name-part taxon-name-part-type="subspecies" reg="maritimus">maritimus</tp:taxon-name-part>
                </tp:taxon-name><comment>Mistshenko, 1951: 514.</comment></tp:nomenclature-citation><tp:nomenclature-citation><tp:taxon-name>
                  <tp:taxon-name-part taxon-name-part-type="genus" reg="Chorthippus">Chorthippus</tp:taxon-name-part>
                  <tp:taxon-name-part taxon-name-part-type="species" reg="miramae">miramae</tp:taxon-name-part>
                </tp:taxon-name><comment>Ramme, 1951: 389.</comment></tp:nomenclature-citation><tp:nomenclature-citation><tp:taxon-name>
                  <tp:taxon-name-part taxon-name-part-type="genus" reg="Chorthippus">Chorthippus</tp:taxon-name-part>
                  <tp:taxon-name-part taxon-name-part-type="species" reg="biguttulus">biguttulus</tp:taxon-name-part>
                  <tp:taxon-name-part taxon-name-part-type="subspecies" reg="eximius">eximius</tp:taxon-name-part>
                </tp:taxon-name><comment>Mistshenko, 1951: 515, syn. n.</comment></tp:nomenclature-citation><tp:nomenclature-citation><tp:taxon-name>
                  <tp:taxon-name-part taxon-name-part-type="genus" reg="Chorthippus">Chorthippus</tp:taxon-name-part>
                  <tp:taxon-name-part taxon-name-part-type="species" reg="bornhalmi">bornhalmi</tp:taxon-name-part>
                </tp:taxon-name><comment>Harz, 1971: 336, syn. n.</comment></tp:nomenclature-citation><tp:nomenclature-citation><tp:taxon-name>
                  <tp:taxon-name-part taxon-name-part-type="genus" reg="Chorthippus">Chorthippus</tp:taxon-name-part>
                  <tp:taxon-name-part taxon-name-part-type="species" reg="miramaellus">miramaellus</tp:taxon-name-part>
                </tp:taxon-name><comment>Woznessenskij, 1996: 204.</comment></tp:nomenclature-citation><tp:nomenclature-citation><tp:taxon-name>
                  <tp:taxon-name-part taxon-name-part-type="genus" reg="Chorthippus">Chorthippus</tp:taxon-name-part>
                  <tp:taxon-name-part taxon-name-part-type="species" reg="sinuatus">sinuatus</tp:taxon-name-part>
                </tp:taxon-name><comment>Mistshenko et Woznessenskij, 1996: 204.</comment></tp:nomenclature-citation></tp:nomenclature-citation-list></tp:nomenclature><tp:treatment-sec sec-type="material" id="SECID0EQXBG"><title>Material examined.</title><p><bold>Bulgaria: 4</bold> Sofia region, lake Iskyr, 29.VI.2002, 6 ♂ 5 ♀, leg. V. Vedenina (<named-content xmlns:xlink="http://www.w3.org/1999/xlink" content-type="dwc:institutional_code" xlink:type="simple">ZMMU</named-content>); <bold>5</bold> Vraca region, ab. 3 km S of Vraca, Vracniki Balekan National Park, Memorial Botev, 30.VI.2002, 2 ♂, leg. V. Vedenina (<abbrev xmlns:xlink="http://www.w3.org/1999/xlink" xlink:title="personal collections of V. Vedenina" id="ABBRID0E5XBG" xlink:type="simple">CV</abbrev>); <bold>Greece: 2</bold> Phthiotis, environs of Timfristos, NE slope, 27.V.1998, 1 ♂, leg. V. Vedenina (<abbrev xmlns:xlink="http://www.w3.org/1999/xlink" xlink:title="personal collections of V. Vedenina" id="ABBRID0EEYBG" xlink:type="simple">CV</abbrev>); <bold>3</bold> Phthiotis, ab 40 km NW Lamia environs of Lautra Kaitsas, 26.V.1998, 3 ♂ 1 ♀, leg. V. Vedenina (<abbrev xmlns:xlink="http://www.w3.org/1999/xlink" xlink:title="personal collections of V. Vedenina" id="ABBRID0EKYBG" xlink:type="simple">CV</abbrev>); <bold>6</bold> Macedonia, Drama, Mt Falakro above Volakas, 5 km NE Elatia, 24.VII.2004, 1 ♂, leg. V. Vedenina, song recordings in 2 ♂ (<abbrev xmlns:xlink="http://www.w3.org/1999/xlink" xlink:title="personal collections of V. Vedenina" id="ABBRID0EQYBG" xlink:type="simple">CV</abbrev>); <bold>7</bold> Macedonia, Drama, W. Rodopi, 5 km NE Elatia, 23.VII.2004, 1 ♂ 1 ♀, leg. V. Vedenina (<abbrev xmlns:xlink="http://www.w3.org/1999/xlink" xlink:title="personal collections of V. Vedenina" id="ABBRID0EWYBG" xlink:type="simple">CV</abbrev>); <bold>Ukraine: 15</bold> Odessa region, near Sychavka, 03.VII.1997, 5 ♂, leg. V. Vedenina (<named-content xmlns:xlink="http://www.w3.org/1999/xlink" content-type="dwc:institutional_code" xlink:type="simple">ZMMU</named-content>); <bold>17</bold> Kirovograd region, Novoukrainka district, environs of Pomoshnaya, 26.VI.1997, 2 ♂, leg. V. Vedenina, song recordings in 2 ♂ (<abbrev xmlns:xlink="http://www.w3.org/1999/xlink" xlink:title="personal collections of V. Vedenina" id="ABBRID0ECZBG" xlink:type="simple">CV</abbrev>); <bold>21</bold> Kherson region, Chernomorsky nature reserve, Solyonoozerny area, 25.VII–05.VIII.1995, 2 ♂ 1 ♀, leg. V. Vedenina (<abbrev xmlns:xlink="http://www.w3.org/1999/xlink" xlink:title="personal collections of V. Vedenina" id="ABBRID0EIZBG" xlink:type="simple">CV</abbrev>); <bold>23</bold> Crimea, Bakhchisaray district, 3–4 km E of Gluboky Yar, 11.VI.1997, 4 ♂, leg. D. Tishechkin, song recordings in 4 ♂ (<named-content xmlns:xlink="http://www.w3.org/1999/xlink" content-type="dwc:institutional_code" xlink:type="simple">ZMMU</named-content>); <bold>24</bold> Crimea, Simferopol’ district, environs of Pereval’noe, 20.VI.1997, 3 ♂, leg. D. Tishechkin, song recordings in 3 ♂ (<named-content xmlns:xlink="http://www.w3.org/1999/xlink" content-type="dwc:institutional_code" xlink:type="simple">ZMMU</named-content>); <bold>25</bold> Dnipro region, Pavlograd district, Samara reserve, 12–15.VII.1996, 6 ♂, leg. V. Vedenina (<abbrev xmlns:xlink="http://www.w3.org/1999/xlink" xlink:title="personal collections of V. Vedenina" id="ABBRID0E1ZBG" xlink:type="simple">CV</abbrev>); <bold>26</bold> Crimea, Kerch peninsula, E shore of Kazantip bay, environs of cape Chagany, 26.VI.1997, 1 ♂, leg. D. Tishechkin, song recordings in 1 ♂ (<named-content xmlns:xlink="http://www.w3.org/1999/xlink" content-type="dwc:institutional_code" xlink:type="simple">ZMMU</named-content>); <bold>27</bold> Kharkov region, Izjum district, Kamyshevacha, 15.VII.1996, 5 ♂ 1 ♀, leg. V. Vedenina (<named-content xmlns:xlink="http://www.w3.org/1999/xlink" content-type="dwc:institutional_code" xlink:type="simple">ZMMU</named-content>); <bold>28</bold> Kharkov region, Izjum, Kremenetz hill, 15.VII.1996, 1 ♂, leg. V. Vedenina (<abbrev xmlns:xlink="http://www.w3.org/1999/xlink" xlink:title="personal collections of V. Vedenina" id="ABBRID0EM1BG" xlink:type="simple">CV</abbrev>); <bold>Abkhazia: 34</bold> Sukhumi region, slopes near highway Sukhumi – Gagra, 21–22.X.2005, 5 ♂ 5 ♀, leg. V. Vedenina, song recordings in 3 ♂ (<named-content xmlns:xlink="http://www.w3.org/1999/xlink" content-type="dwc:institutional_code" xlink:type="simple">ZMMU</named-content>); <bold>Russia</bold>: <bold>33</bold> Krasnodarsky krai, near highway Krasnaya Poljana – Adler, 22.X.2005, 4 ♂ 3 ♀, leg. V. Vedenina, song recordings in 4 ♂ (<abbrev xmlns:xlink="http://www.w3.org/1999/xlink" xlink:title="personal collections of V. Vedenina" id="ABBRID0E11BG" xlink:type="simple">CV</abbrev>); <bold>39</bold> Saratov, slopes near Polivanovka, 28.VI.2020, 2 ♂, leg. V. Vedenina, song recordings in 2 ♂ (<abbrev xmlns:xlink="http://www.w3.org/1999/xlink" xlink:title="personal collections of V. Vedenina" id="ABBRID0EA2BG" xlink:type="simple">CV</abbrev>); <bold>41</bold> Saratov region, Krasnokutsk district, near D’yakovka, 28.VI.2020, 6 ♂ 1 ♀, leg., song recordings in 5 ♂ (<abbrev xmlns:xlink="http://www.w3.org/1999/xlink" xlink:title="personal collections of V. Vedenina" id="ABBRID0EG2BG" xlink:type="simple">CV</abbrev>); <bold>43</bold> Saratov region, SW from Khvalynsk, environs of Ul’yanino village, 19.VII.2005, 3 ♂, leg. D. Tishechkin, song recordings in 3 ♂ (<named-content xmlns:xlink="http://www.w3.org/1999/xlink" content-type="dwc:institutional_code" xlink:type="simple">ZMMU</named-content>); <bold>44</bold> Saratov region, ab. 6 km NW of Ershov, 22.VI.2018, 3 ♂, leg. V. Vedenina (<abbrev xmlns:xlink="http://www.w3.org/1999/xlink" xlink:title="personal collections of V. Vedenina" id="ABBRID0ES2BG" xlink:type="simple">CV</abbrev>); <bold>45</bold> Saratov region, 15 km NE Ozinki, 23.VI.1996, 4 ♂, leg. D. Tishechkin, song recordings in 4 ♂ (<named-content xmlns:xlink="http://www.w3.org/1999/xlink" content-type="dwc:institutional_code" xlink:type="simple">ZMMU</named-content>); <bold>42</bold> Krasnoyarsk region, Astrakhan‘ district, environs of Dosang railway station, 03.VII.2000, 1 ♂, leg. D. Tishechkin, song recordings in 1 ♂ (<named-content xmlns:xlink="http://www.w3.org/1999/xlink" content-type="dwc:institutional_code" xlink:type="simple">ZMMU</named-content>); <bold>75</bold> Irkutsk region, Olkhon district, 20 km from Jelantsy to strait Olkhonskie vorota, 15.VII.2003, 4 ♂, leg. D. Tishechkin, song recordings in 4 ♂ (<named-content xmlns:xlink="http://www.w3.org/1999/xlink" content-type="dwc:institutional_code" xlink:type="simple">ZMMU</named-content>); <bold>77</bold> Buryatia, Barguzin valley, Ina river, 4 – 5 km downstream from Ina, 17.VII.2007, 3 ♂, leg. D. Tishechkin, song recordings in 2 ♂ (<named-content xmlns:xlink="http://www.w3.org/1999/xlink" content-type="dwc:institutional_code" xlink:type="simple">ZMMU</named-content>); <bold>78</bold> Chita region, Klichka range, ab. 15 km W Klichka, 22.VII.2003, 2 ♂, leg. D. Tishechkin, song recordings in 1 ♂ (<named-content xmlns:xlink="http://www.w3.org/1999/xlink" content-type="dwc:institutional_code" xlink:type="simple">ZMMU</named-content>); <bold>79</bold> Amur region, 15 km S Svobodny, environs of Malaya Sazanka, 05.VII.1995, 4 ♂, leg. D. Tishechkin, song recordings in 4 ♂ (<named-content xmlns:xlink="http://www.w3.org/1999/xlink" content-type="dwc:institutional_code" xlink:type="simple">ZMMU</named-content>); <bold>80</bold> Primorskiy kray, Pogranichny district, environs of Barabash-Levada, 20.VII.1995, 3 ♂, leg. D. Tishechkin, song recordings in 3 ♂ (<named-content xmlns:xlink="http://www.w3.org/1999/xlink" content-type="dwc:institutional_code" xlink:type="simple">ZMMU</named-content>); <bold>81</bold> Primorskiy kray, Pogranichny district, Khanka lake, 15 km S Turiy Rog, 21.VII.2006, 3 ♂, leg. D. Tishechkin, song recordings in 3 ♂ (<named-content xmlns:xlink="http://www.w3.org/1999/xlink" content-type="dwc:institutional_code" xlink:type="simple">ZMMU</named-content>); <bold>82</bold> Southern Sakhalin, environs of Sokol, 02.VIII.2015, 4 ♂, leg. D. Tishechkin, song recordings in 3 ♂ (<named-content xmlns:xlink="http://www.w3.org/1999/xlink" content-type="dwc:institutional_code" xlink:type="simple">ZMMU</named-content>); <bold>Kazakhstan: 62</bold> Almaty region, 40 km N from Almaty, environs of Kara-Oi village, 12.VI.2017, 1 ♂, leg. D. Tishechkin, song recordings in 1 ♂ (<named-content xmlns:xlink="http://www.w3.org/1999/xlink" content-type="dwc:institutional_code" xlink:type="simple">ZMMU</named-content>); <bold>63</bold> Almaty, botanical garden, 07.VII.1994, 3 ♂, leg. D. Tishechkin, song recordings in 3 ♂ (<named-content xmlns:xlink="http://www.w3.org/1999/xlink" content-type="dwc:institutional_code" xlink:type="simple">ZMMU</named-content>); <bold>65</bold> Almaty region, ab. 20 km NE of Taldykorgan, 02.VII.2016, 4 ♂, 1 ♀, leg. V. Vedenina &amp; T. Pushkar, song recordings in 1 ♂ (<abbrev xmlns:xlink="http://www.w3.org/1999/xlink" xlink:title="personal collections of V. Vedenina" id="ABBRID0E14BG" xlink:type="simple">CV</abbrev>); <bold>66</bold> Kazakhstan, Almaty region, near Kapal, 01.VII.2016, 1 ♂, leg. V. Vedenina &amp; T. Pushkar, song recordings in 1 ♂ (<abbrev xmlns:xlink="http://www.w3.org/1999/xlink" xlink:title="personal collections of V. Vedenina" id="ABBRID0EA5BG" xlink:type="simple">CV</abbrev>); <bold>67</bold> Kazakhstan, Almaty region, ab. 2.5 km W of Kapal, 02.VII.2016, 4 ♂ 4 ♀, leg. V. Vedenina &amp; T. Pushkar, song recordings in 2 ♂ (<named-content xmlns:xlink="http://www.w3.org/1999/xlink" content-type="dwc:institutional_code" xlink:type="simple">ZMMU</named-content>); <bold>68</bold> Urzhar region, 27 km SSE Taskesken, 5.5 km NW Karakol, 24.VI.2019, 1 ♂, leg. D. Tishechkin, song recordings in 1 ♂ (<named-content xmlns:xlink="http://www.w3.org/1999/xlink" content-type="dwc:institutional_code" xlink:type="simple">ZMMU</named-content>); <bold>Turkmenistan</bold>: <bold>49</bold> Ahal region, Kaka district, 6–7 km S of Dushak, 14.V.2014, 3 ♂, leg. D. Tishechkin, song recordings in 3 ♂ (<named-content xmlns:xlink="http://www.w3.org/1999/xlink" content-type="dwc:institutional_code" xlink:type="simple">ZMMU</named-content>); <bold>Kyrgyzstan</bold>: <bold>51</bold> Batken region, Leilek district, Turkestan range, 12 km S from Katran village, 11.VII.2014, 1 ♂, leg. D. Tishechkin, song recordings in 1 ♂ (<named-content xmlns:xlink="http://www.w3.org/1999/xlink" content-type="dwc:institutional_code" xlink:type="simple">ZMMU</named-content>); <bold>53</bold> Batken region, N shore of Tortkul’skoye reservoir, 12 km WSW Batken, 09.VII.2014, 1 ♂, leg. D. Tishechkin, song recordings in 1 ♂ (<named-content xmlns:xlink="http://www.w3.org/1999/xlink" content-type="dwc:institutional_code" xlink:type="simple">ZMMU</named-content>); <bold>54</bold> Jalal-Abad region, Chatkal range, Sary-Chelek nature reserve, environs of Arkyt, 22.VII.2008, 2 ♂, leg. D. Tishechkin, song recordings in 1 ♂ (<named-content xmlns:xlink="http://www.w3.org/1999/xlink" content-type="dwc:institutional_code" xlink:type="simple">ZMMU</named-content>); <bold>57</bold> Chuy region, Jayyl district, Karakol river, 10 km upstream from confluence with Suusamyr, 07.VII.2016, 1 ♂, leg. D. Tishechkin, song recordings in 1 ♂ (<named-content xmlns:xlink="http://www.w3.org/1999/xlink" content-type="dwc:institutional_code" xlink:type="simple">ZMMU</named-content>); <bold>58</bold> Chuy region, Djumgal river, between Baizak and Chaek, 30.VI.2014, 1 ♂, leg. D. Tishechkin, song recordings in 1 ♂ (<named-content xmlns:xlink="http://www.w3.org/1999/xlink" content-type="dwc:institutional_code" xlink:type="simple">ZMMU</named-content>); <bold>64</bold> Issyk-Kul‘ region, Tossor river, 18 km E from Kadji-Sai, 15.VII.2013, 1 ♂, leg. D. Tishechkin, song recordings in 1 ♂ (<named-content xmlns:xlink="http://www.w3.org/1999/xlink" content-type="dwc:institutional_code" xlink:type="simple">ZMMU</named-content>).</p></tp:treatment-sec><tp:treatment-sec sec-type="distribution" id="SECID0E56BG"><title>Distribution.</title><p>(Fig. <xref ref-type="fig" rid="F1">1</xref>). <italic><tp:taxon-name><tp:taxon-name-part taxon-name-part-type="genus" reg="Chorthippus">C.</tp:taxon-name-part><tp:taxon-name-part taxon-name-part-type="species" reg="maritimus">maritimus</tp:taxon-name-part></tp:taxon-name></italic> is a widespread trans-Palearctic species. It includes <italic><tp:taxon-name><tp:taxon-name-part taxon-name-part-type="genus" reg="Chorthippus">C.</tp:taxon-name-part><tp:taxon-name-part taxon-name-part-type="species" reg="bornhalmi">bornhalmi</tp:taxon-name-part></tp:taxon-name></italic> from the Balkans and Anatolia (<xref ref-type="bibr" rid="B53">Willemse et al. 2009</xref>; <xref ref-type="bibr" rid="B39">Sirin et al. 2010</xref>; <xref ref-type="bibr" rid="B41">Skejo et al. 2018</xref>) and as <italic><tp:taxon-name><tp:taxon-name-part taxon-name-part-type="genus" reg="Chorthippus">C.</tp:taxon-name-part><tp:taxon-name-part taxon-name-part-type="species" reg="biguttulus">biguttulus</tp:taxon-name-part><tp:taxon-name-part taxon-name-part-type="subspecies" reg="eximius">eximius</tp:taxon-name-part></tp:taxon-name></italic> from Sukhumi, Abkhazia (<xref ref-type="bibr" rid="B53">Mistshenko 1901</xref>). It also occurs in Moldova and southern Ukraine (<xref ref-type="bibr" rid="B17">Heller et al. 1998</xref>). In the territory of Russia, its range stretches from Krasnodarsky krai to Sakhalin along the southern border. This species also occurs in Caucasus, southern Kazakhstan, Turkmenistan, very likely Uzbekistan, Kyrgyzstan, Mongolia, northern-east China, Korea and Japan (<xref ref-type="bibr" rid="B42">Storozhenko 2002</xref>). The ranges of <italic><tp:taxon-name><tp:taxon-name-part taxon-name-part-type="genus" reg="Chorthippus">C.</tp:taxon-name-part><tp:taxon-name-part taxon-name-part-type="species" reg="maritimus">maritimus</tp:taxon-name-part></tp:taxon-name></italic> and <italic><tp:taxon-name><tp:taxon-name-part taxon-name-part-type="genus" reg="Chorthippus">C.</tp:taxon-name-part><tp:taxon-name-part taxon-name-part-type="species" reg="brunneus">brunneus</tp:taxon-name-part></tp:taxon-name></italic> overlap in Eastern Europe, Ukraine and the south-eastern part of European Russia. Moreover, <italic><tp:taxon-name><tp:taxon-name-part taxon-name-part-type="genus" reg="Chorthippus">C.</tp:taxon-name-part><tp:taxon-name-part taxon-name-part-type="species" reg="maritimus">maritimus</tp:taxon-name-part></tp:taxon-name></italic> and <italic><tp:taxon-name><tp:taxon-name-part taxon-name-part-type="genus" reg="Chorthippus">C.</tp:taxon-name-part><tp:taxon-name-part taxon-name-part-type="species" reg="brunneus">brunneus</tp:taxon-name-part></tp:taxon-name></italic> often occur syntopically. The range of <italic><tp:taxon-name><tp:taxon-name-part taxon-name-part-type="genus" reg="Chorthippus">C.</tp:taxon-name-part><tp:taxon-name-part taxon-name-part-type="species" reg="maritimus">maritimus</tp:taxon-name-part></tp:taxon-name></italic> also overlaps with the range of <italic><tp:taxon-name><tp:taxon-name-part taxon-name-part-type="genus" reg="Chorthippus">C.</tp:taxon-name-part><tp:taxon-name-part taxon-name-part-type="species" reg="miramae">miramae</tp:taxon-name-part></tp:taxon-name></italic> in the south-eastern part of European Russia and in surroundings of the Baikal Lake, however, they do not occur in the same biotopes.</p></tp:treatment-sec><tp:treatment-sec sec-type="Recognition" id="SECID0EIEAI"><title>Recognition.</title><p>(Table <xref ref-type="table" rid="T1">1</xref>, Fig. <xref ref-type="fig" rid="F3">3</xref>). The males of <italic><tp:taxon-name><tp:taxon-name-part taxon-name-part-type="genus" reg="Chorthippus">C.</tp:taxon-name-part><tp:taxon-name-part taxon-name-part-type="species" reg="maritimus">maritimus</tp:taxon-name-part></tp:taxon-name></italic> can be distinguished from the males of <italic><tp:taxon-name><tp:taxon-name-part taxon-name-part-type="genus" reg="Chorthippus">C.</tp:taxon-name-part><tp:taxon-name-part taxon-name-part-type="species" reg="brunneus">brunneus</tp:taxon-name-part></tp:taxon-name></italic> by the longer stridulatory file (Fig. <xref ref-type="fig" rid="F3">3A</xref>) and the higher number of stridulatory pegs (see Description). These characters are also mentioned as the distinguishing features between <italic><tp:taxon-name><tp:taxon-name-part taxon-name-part-type="genus" reg="Chorthippus">C.</tp:taxon-name-part><tp:taxon-name-part taxon-name-part-type="species" reg="brunneus">brunneus</tp:taxon-name-part></tp:taxon-name></italic> and <italic><tp:taxon-name><tp:taxon-name-part taxon-name-part-type="genus" reg="Chorthippus">C.</tp:taxon-name-part><tp:taxon-name-part taxon-name-part-type="species" reg="bornhalmi">bornhalmi</tp:taxon-name-part></tp:taxon-name></italic> by other authors (<xref ref-type="bibr" rid="B53">Willemse et al. 2009</xref>; <xref ref-type="bibr" rid="B40">Skejo and Ivcovic 2015</xref>). The length of stridulatory file in <italic><tp:taxon-name><tp:taxon-name-part taxon-name-part-type="genus" reg="Chorthippus">C.</tp:taxon-name-part><tp:taxon-name-part taxon-name-part-type="species" reg="maritimus">maritimus</tp:taxon-name-part></tp:taxon-name></italic> is intermediate between those in <italic><tp:taxon-name><tp:taxon-name-part taxon-name-part-type="genus" reg="Chorthippus">C.</tp:taxon-name-part><tp:taxon-name-part taxon-name-part-type="species" reg="miramae">miramae</tp:taxon-name-part></tp:taxon-name></italic> and <italic><tp:taxon-name><tp:taxon-name-part taxon-name-part-type="genus" reg="Chorthippus">C.</tp:taxon-name-part><tp:taxon-name-part taxon-name-part-type="species" reg="brunneus">brunneus</tp:taxon-name-part></tp:taxon-name></italic>. Both sexes of <italic><tp:taxon-name><tp:taxon-name-part taxon-name-part-type="genus" reg="Chorthippus">C.</tp:taxon-name-part><tp:taxon-name-part taxon-name-part-type="species" reg="maritimus">maritimus</tp:taxon-name-part></tp:taxon-name></italic> also tend to have the longest fore wings and pronotum in comparison with <italic><tp:taxon-name><tp:taxon-name-part taxon-name-part-type="genus" reg="Chorthippus">C.</tp:taxon-name-part><tp:taxon-name-part taxon-name-part-type="species" reg="miramae">miramae</tp:taxon-name-part></tp:taxon-name></italic> and <italic><tp:taxon-name><tp:taxon-name-part taxon-name-part-type="genus" reg="Chorthippus">C.</tp:taxon-name-part><tp:taxon-name-part taxon-name-part-type="species" reg="brunneus">brunneus</tp:taxon-name-part></tp:taxon-name></italic> (Table <xref ref-type="table" rid="T1">1</xref>). <italic><tp:taxon-name><tp:taxon-name-part taxon-name-part-type="genus" reg="Chorthippus">C.</tp:taxon-name-part><tp:taxon-name-part taxon-name-part-type="species" reg="maritimus">maritimus</tp:taxon-name-part></tp:taxon-name></italic> can be also distinguished from other species of the <italic><tp:taxon-name><tp:taxon-name-part taxon-name-part-type="genus" reg="Chorthippus"/><tp:taxon-name-part taxon-name-part-type="species" reg="biguttulus">biguttulus</tp:taxon-name-part></tp:taxon-name></italic> group by the narrower costal area of fore wing. By contrast, <italic><tp:taxon-name><tp:taxon-name-part taxon-name-part-type="genus" reg="Chorthippus">C.</tp:taxon-name-part><tp:taxon-name-part taxon-name-part-type="species" reg="maritimus">maritimus</tp:taxon-name-part></tp:taxon-name></italic> differs from <italic><tp:taxon-name><tp:taxon-name-part taxon-name-part-type="genus" reg="Chorthippus">C.</tp:taxon-name-part><tp:taxon-name-part taxon-name-part-type="species" reg="mollis">mollis</tp:taxon-name-part></tp:taxon-name></italic> by the wider costal area of fore wing and by the lower density of stridulatory pegs (<xref ref-type="bibr" rid="B9">Bukhvalova 1993</xref>; <xref ref-type="bibr" rid="B31">Oliger 1974</xref>). <italic><tp:taxon-name><tp:taxon-name-part taxon-name-part-type="genus" reg="Chorthippus">C.</tp:taxon-name-part><tp:taxon-name-part taxon-name-part-type="species" reg="bornhalmi">bornhalmi</tp:taxon-name-part></tp:taxon-name></italic> and <italic><tp:taxon-name><tp:taxon-name-part taxon-name-part-type="genus" reg="Chorthippus">C.</tp:taxon-name-part><tp:taxon-name-part taxon-name-part-type="species" reg="biguttulus">biguttulus</tp:taxon-name-part><tp:taxon-name-part taxon-name-part-type="subspecies" reg="eximius">eximius</tp:taxon-name-part></tp:taxon-name></italic> are not different in morphology from <italic><tp:taxon-name><tp:taxon-name-part taxon-name-part-type="genus" reg="Chorthippus">C.</tp:taxon-name-part><tp:taxon-name-part taxon-name-part-type="species" reg="maritimus">maritimus</tp:taxon-name-part></tp:taxon-name></italic> from Ukraine and Russia.</p></tp:treatment-sec><tp:treatment-sec sec-type="description" id="SECID0EMLAI"><title>Description.</title><p>(Table <xref ref-type="table" rid="T1">1</xref>, Fig. <xref ref-type="fig" rid="F3">3</xref>). The head structure as in genus. Ratio length of vertical diameter of eye to maximum length of foveolae 2.8–3.4 in ♂, 3.0–3.2 in ♀; ratio minimum interocular distance to length of subocular groove 0.6–0.8 in ♂, 0.7–0.9 in ♀. Antennae filiform. Prozona is slightly shorter than metazona; median carina is distinct and continuous. Lateral pronotal keels are distinctly incurved, ratio between minimum and maximum widths 2.3–2.6 in ♂, 2.3–2.9 in ♀. In western populations keels are more angled, min/max width ratio up to 3.0. Tympanal aperture slit-like, 2.3–2.8 times in ♂, 2.6–2.8 in ♀ as long as broad. Fore and hind wings well developed in both sexes, wings far surpassing the apices of the hind knee. Costal area of fore wing has maximum width in the middle part or in the last third of the wing. Subcostal area narrow, its width 0.25–0.3 mm in ♂, 0.15–0.2 mm in ♀ (measured on the line of maximal width of costal area). Ratio width of fore wing to C &amp; Sc areas 3.1–3.5 in ♂, 4.4–4.7 in ♀. Apical constriction (distance from C and Sc confluence to the wing tip) prolonged, ratio length of apical constriction to the wing length 3.3–3.8 in ♂, 3.5–3.8 in ♀. Stigma far from the wing tip, ratio length between stigma center and the wing tip to the wing length 2.4–2.7 in ♂, 2.3–2.5 in ♀. Hind femur gracile, ratio femur length to maximum width 4.4–4.6 in ♂, 4.4–4.7 in ♀. Stridulatory file consists of one row, its length nearly equal to the distance between last peg and tip of hind knee. The number of stridulatory pegs 100–168 in ♂, 104–157 in ♀. Body coloration varies from light straw to dark brown, sometimes with a red tone. The ventral side of the body lighter than dorsal side, and densely pubescent. Fore wings smoky, with a few dark spots in M area. Hind wings transparent at the base and slightly smoky in apical part, distal half of C area smoky or brownish. Hind femur in the inner side with black lengthwise line. Hind knees dark brown or blackish, particularly on upper lobe. Hind tibiae orange or reddish.</p><p>Measurements in mm. Body length: 15–18 in ♂, 19–26 in ♀, pronotum length: 3.1–3.4 in ♂, 4.1–4.4 in ♀, fore wing length: 14.1–15.5 in ♂, in 17.2–18.5 in ♀, fore wing width 3.1–3.4 in ♂, 3.2–3.5 in ♀, hind femur length: 9.8–10.6 in ♂, 12.8–14.1 in ♀.</p></tp:treatment-sec><tp:treatment-sec sec-type="Calling song" id="SECID0E2LAI"><title>Calling song</title><p>(Table <xref ref-type="table" rid="T3">3</xref>, Figs <xref ref-type="fig" rid="F5">5</xref>, <xref ref-type="fig" rid="F6">6</xref>). The calling song of <italic><tp:taxon-name><tp:taxon-name-part taxon-name-part-type="genus" reg="Chorthippus">C.</tp:taxon-name-part><tp:taxon-name-part taxon-name-part-type="species" reg="maritimus">maritimus</tp:taxon-name-part></tp:taxon-name></italic> usually contains one to several echemes of median duration ranged from 1 to 4 s. In some populations (49, 62, 63), however, the median echeme duration is higher, ranging between 5–11.1 s (Table <xref ref-type="table" rid="T3">3</xref>, Fig. <xref ref-type="fig" rid="F5">5C</xref>). The echeme rate also greatly varies between different populations (0.05–0.42 / s). The number of syllables per echeme varies in the range of 15 to 40, in populations with prolonged echemes – in the range from 40 to 70. The syllable duration is relatively stable within the same population; however, its median duration can vary between the populations in the range of 86–162 ms (Fig. <xref ref-type="fig" rid="F5">5D</xref>). At the beginning of each echeme, the sound is very soft, but then it reaches maximum loudness after the first third of the echeme duration, being constant until the echeme end (Fig. <xref ref-type="fig" rid="F6">6D</xref>). The syllables are generated by the leg movements with a small phase shift, which comprise the straight upstroke and stepwise downstroke (Fig. <xref ref-type="fig" rid="F6">6E, F</xref>). Both upstroke and downstroke have the similar duration. The leg upstroke generates a noisy sound with unclear structure and slightly increasing amplitude; the stepwise downstroke generates 4–5 distinct pulses. The pulses, however, can be sometimes fuzzy. The durations and rates of echeme and syllable in <italic><tp:taxon-name><tp:taxon-name-part taxon-name-part-type="genus" reg="Chorthippus">C.</tp:taxon-name-part><tp:taxon-name-part taxon-name-part-type="species" reg="bornhalmi">bornhalmi</tp:taxon-name-part></tp:taxon-name></italic> (from loc. 6) and in <italic><tp:taxon-name><tp:taxon-name-part taxon-name-part-type="genus" reg="Chorthippus">C.</tp:taxon-name-part><tp:taxon-name-part taxon-name-part-type="species" reg="biguttulus">biguttulus</tp:taxon-name-part><tp:taxon-name-part taxon-name-part-type="subspecies" reg="eximius">eximius</tp:taxon-name-part></tp:taxon-name></italic> (from loc. 34) fall into the range of values in <italic><tp:taxon-name><tp:taxon-name-part taxon-name-part-type="genus" reg="Chorthippus">C.</tp:taxon-name-part><tp:taxon-name-part taxon-name-part-type="species" reg="maritimus">maritimus</tp:taxon-name-part></tp:taxon-name></italic> from several localities (Table <xref ref-type="table" rid="T3">3</xref>, Fig. <xref ref-type="fig" rid="F5">5C, D</xref>). The syllable structure is also quite similar in <italic><tp:taxon-name><tp:taxon-name-part taxon-name-part-type="genus" reg="Chorthippus">C.</tp:taxon-name-part><tp:taxon-name-part taxon-name-part-type="species" reg="bornhalmi">bornhalmi</tp:taxon-name-part></tp:taxon-name></italic> (Fig. <xref ref-type="fig" rid="F6">6E</xref>) and <italic><tp:taxon-name><tp:taxon-name-part taxon-name-part-type="genus" reg="Chorthippus">C.</tp:taxon-name-part><tp:taxon-name-part taxon-name-part-type="species" reg="biguttulus">biguttulus</tp:taxon-name-part><tp:taxon-name-part taxon-name-part-type="subspecies" reg="eximius">eximius</tp:taxon-name-part></tp:taxon-name></italic> (Fig. <xref ref-type="fig" rid="F6">6F</xref>).</p><table-wrap id="T3" position="float" orientation="portrait"><label>Table 3.</label><caption><p>Calling songs parameters of <italic><tp:taxon-name><tp:taxon-name-part taxon-name-part-type="genus" reg="Chorthippus">Chorthippus</tp:taxon-name-part><tp:taxon-name-part taxon-name-part-type="species" reg="maritimus">maritimus</tp:taxon-name-part></tp:taxon-name></italic>. For each parameter, medians, the lower and upper quartiles are shown.</p></caption><table id="TID0EZSAI" rules="all"><tbody><tr><th rowspan="1" colspan="1">Locality</th><th rowspan="1" colspan="1">Number of recorded males (measurements)</th><th rowspan="1" colspan="1">Temperature, ˚ C</th><th rowspan="1" colspan="1">echeme duration, s</th><th rowspan="1" colspan="1">echeme rate, /s</th><th rowspan="1" colspan="1">syllable duration, ms</th><th rowspan="1" colspan="1">syllable rate, /s</th></tr><tr><td rowspan="2" colspan="1">6</td><td rowspan="2" colspan="1">2 (10)</td><td rowspan="2" colspan="1">30</td><td rowspan="1" colspan="1">4.0</td><td rowspan="1" colspan="1">0.19</td><td rowspan="1" colspan="1">103</td><td rowspan="1" colspan="1">8.5</td></tr><tr><td rowspan="1" colspan="1">3.6; 4.6</td><td rowspan="1" colspan="1">0.18; 0.19</td><td rowspan="1" colspan="1">99; 105</td><td rowspan="1" colspan="1">8.3; 9.1</td></tr><tr><td rowspan="2" colspan="1">17</td><td rowspan="2" colspan="1">2 (10)</td><td rowspan="2" colspan="1">32</td><td rowspan="1" colspan="1">1.0</td><td rowspan="1" colspan="1">0.20</td><td rowspan="1" colspan="1">129.5</td><td rowspan="1" colspan="1">9.4</td></tr><tr><td rowspan="1" colspan="1">0.9; 1.1</td><td rowspan="1" colspan="1">0.18; 0.25</td><td rowspan="1" colspan="1">127; 132</td><td rowspan="1" colspan="1">8.6; 10.0</td></tr><tr><td rowspan="2" colspan="1">23</td><td rowspan="2" colspan="1">4 (40)</td><td rowspan="2" colspan="1">31–35</td><td rowspan="1" colspan="1">1.7</td><td rowspan="1" colspan="1">0.25</td><td rowspan="1" colspan="1">102</td><td rowspan="1" colspan="1">9.3</td></tr><tr><td rowspan="1" colspan="1">1.5; 1.9</td><td rowspan="1" colspan="1">0.20; 4.5</td><td rowspan="1" colspan="1">96; 106</td><td rowspan="1" colspan="1">8.9; 9.5</td></tr><tr><td rowspan="2" colspan="1">24</td><td rowspan="2" colspan="1">3 (18)</td><td rowspan="2" colspan="1">24–25</td><td rowspan="1" colspan="1">1.4</td><td rowspan="1" colspan="1">0.3</td><td rowspan="1" colspan="1">104</td><td rowspan="1" colspan="1">8.8</td></tr><tr><td rowspan="1" colspan="1">1.2; 1.6</td><td rowspan="1" colspan="1">0.29; 0.34</td><td rowspan="1" colspan="1">102; 112</td><td rowspan="1" colspan="1">8.5; 9.0</td></tr><tr><td rowspan="2" colspan="1">34</td><td rowspan="2" colspan="1">3 (14)</td><td rowspan="2" colspan="1">30</td><td rowspan="1" colspan="1">2.8</td><td rowspan="1" colspan="1">0.42</td><td rowspan="1" colspan="1">136</td><td rowspan="1" colspan="1">7.0</td></tr><tr><td rowspan="1" colspan="1">2.0; 4.4</td><td rowspan="1" colspan="1">0.21; 0.46</td><td rowspan="1" colspan="1">119; 159</td><td rowspan="1" colspan="1">5.6; 8.1</td></tr><tr><td rowspan="2" colspan="1">39</td><td rowspan="2" colspan="1">2 (13)</td><td rowspan="2" colspan="1">29</td><td rowspan="1" colspan="1">2.1</td><td rowspan="1" colspan="1">0.24</td><td rowspan="1" colspan="1">103</td><td rowspan="1" colspan="1">9.2</td></tr><tr><td rowspan="1" colspan="1">1.4; 2.7</td><td rowspan="1" colspan="1">0.22; 0.27</td><td rowspan="1" colspan="1">100; 106</td><td rowspan="1" colspan="1">9.0; 9.4</td></tr><tr><td rowspan="2" colspan="1">41</td><td rowspan="2" colspan="1">5 (15)</td><td rowspan="2" colspan="1">29–30</td><td rowspan="1" colspan="1">2.4</td><td rowspan="1" colspan="1">0.20</td><td rowspan="1" colspan="1">100</td><td rowspan="1" colspan="1">9.3</td></tr><tr><td rowspan="1" colspan="1">2.0; 2.9</td><td rowspan="1" colspan="1">0.16; 0.22</td><td rowspan="1" colspan="1">95; 108</td><td rowspan="1" colspan="1">8.7; 9.9</td></tr><tr><td rowspan="2" colspan="1">43</td><td rowspan="2" colspan="1">3 (12)</td><td rowspan="2" colspan="1">28; 32–33</td><td rowspan="1" colspan="1">1.3</td><td rowspan="1" colspan="1">0.25</td><td rowspan="1" colspan="1">86</td><td rowspan="1" colspan="1">10.1</td></tr><tr><td rowspan="1" colspan="1">1.2; 1.7</td><td rowspan="1" colspan="1">0.22; 0.28</td><td rowspan="1" colspan="1">81; 124</td><td rowspan="1" colspan="1">7.2; 10.8</td></tr><tr><td rowspan="2" colspan="1">45</td><td rowspan="2" colspan="1">4 (12)</td><td rowspan="2" colspan="1">32–36</td><td rowspan="1" colspan="1">2.0</td><td rowspan="1" colspan="1">0.23</td><td rowspan="1" colspan="1">119</td><td rowspan="1" colspan="1">7.8</td></tr><tr><td rowspan="1" colspan="1">1.6; 2.3</td><td rowspan="1" colspan="1">0.19; 0.24</td><td rowspan="1" colspan="1">110; 127</td><td rowspan="1" colspan="1">7.2; 8.1</td></tr><tr><td rowspan="2" colspan="1">49</td><td rowspan="2" colspan="1">3 (25)</td><td rowspan="2" colspan="1">34–35</td><td rowspan="1" colspan="1">10.7</td><td rowspan="1" colspan="1">0.07</td><td rowspan="1" colspan="1">159</td><td rowspan="1" colspan="1">6.4</td></tr><tr><td rowspan="1" colspan="1">4.9; 12.2</td><td rowspan="1" colspan="1">0.06; 0.08</td><td rowspan="1" colspan="1">157; 165</td><td rowspan="1" colspan="1">6.3; 6.5</td></tr><tr><td rowspan="2" colspan="1">54</td><td rowspan="2" colspan="1">1 (10)</td><td rowspan="2" colspan="1">35–39</td><td rowspan="1" colspan="1">3.2</td><td rowspan="1" colspan="1">0.16</td><td rowspan="1" colspan="1">135</td><td rowspan="1" colspan="1">7.0</td></tr><tr><td rowspan="1" colspan="1">2.0; 5.2</td><td rowspan="1" colspan="1">0.13; 0.26</td><td rowspan="1" colspan="1">133; 136</td><td rowspan="1" colspan="1">6.9; 7.0</td></tr><tr><td rowspan="2" colspan="1">62, 63</td><td rowspan="2" colspan="1">4 (11)</td><td rowspan="2" colspan="1">30–32; 35</td><td rowspan="1" colspan="1">11.1</td><td rowspan="1" colspan="1">0.05</td><td rowspan="1" colspan="1">162</td><td rowspan="1" colspan="1">5.9</td></tr><tr><td rowspan="1" colspan="1">7.8; 11.5</td><td rowspan="1" colspan="1">0.04; 0.05</td><td rowspan="1" colspan="1">134; 164</td><td rowspan="1" colspan="1">5.7; 6.1</td></tr><tr><td rowspan="2" colspan="1">75</td><td rowspan="2" colspan="1">4 (12)</td><td rowspan="2" colspan="1">31</td><td rowspan="1" colspan="1">2.2</td><td rowspan="1" colspan="1">0.14</td><td rowspan="1" colspan="1">86</td><td rowspan="1" colspan="1">10.1</td></tr><tr><td rowspan="1" colspan="1">1.7; 5.2</td><td rowspan="1" colspan="1">0.13; 0.18</td><td rowspan="1" colspan="1">83; 94</td><td rowspan="1" colspan="1">9.7; 10.5</td></tr><tr><td rowspan="2" colspan="1">77</td><td rowspan="2" colspan="1">2 (15)</td><td rowspan="2" colspan="1">20; 27–30</td><td rowspan="1" colspan="1">2.5</td><td rowspan="1" colspan="1">0.13</td><td rowspan="1" colspan="1">133</td><td rowspan="1" colspan="1">7.0</td></tr><tr><td rowspan="1" colspan="1">1.7; 5.2</td><td rowspan="1" colspan="1">0.12; 0.23</td><td rowspan="1" colspan="1">124; 147</td><td rowspan="1" colspan="1">6.3; 7.7</td></tr><tr><td rowspan="2" colspan="1">79</td><td rowspan="2" colspan="1">4 (13)</td><td rowspan="2" colspan="1">31</td><td rowspan="1" colspan="1">2.0</td><td rowspan="1" colspan="1">0.14</td><td rowspan="1" colspan="1">90</td><td rowspan="1" colspan="1">10.3</td></tr><tr><td rowspan="1" colspan="1">1.7; 2.9</td><td rowspan="1" colspan="1">0.09; 0.18</td><td rowspan="1" colspan="1">87; 104</td><td rowspan="1" colspan="1">9.2; 10.7</td></tr><tr><td rowspan="2" colspan="1">80</td><td rowspan="2" colspan="1">3 (18)</td><td rowspan="2" colspan="1">38–40</td><td rowspan="1" colspan="1">2.1</td><td rowspan="1" colspan="1">0.13</td><td rowspan="1" colspan="1">87</td><td rowspan="1" colspan="1">10.9</td></tr><tr><td rowspan="1" colspan="1">1.9; 2.5</td><td rowspan="1" colspan="1">0.07; 0.16</td><td rowspan="1" colspan="1">85; 90</td><td rowspan="1" colspan="1">9.6; 11.1</td></tr><tr><td rowspan="2" colspan="1">82</td><td rowspan="2" colspan="1">3 (20)</td><td rowspan="2" colspan="1">35–40</td><td rowspan="1" colspan="1">2.3</td><td rowspan="1" colspan="1">0.15</td><td rowspan="1" colspan="1">88</td><td rowspan="1" colspan="1">10.5</td></tr><tr><td rowspan="1" colspan="1">1.8; 3.5</td><td rowspan="1" colspan="1">0.12; 0.18</td><td rowspan="1" colspan="1">85; 90</td><td rowspan="1" colspan="1">10.3; 11.2</td></tr></tbody></table></table-wrap></tp:treatment-sec><tp:treatment-sec sec-type="Courtship song" id="SECID0E3DBI"><title>Courtship song.</title><p>The courtship song of <italic><tp:taxon-name><tp:taxon-name-part taxon-name-part-type="genus" reg="Chorthippus">C.</tp:taxon-name-part><tp:taxon-name-part taxon-name-part-type="species" reg="maritimus">maritimus</tp:taxon-name-part></tp:taxon-name></italic> is similar to the calling song.</p></tp:treatment-sec><tp:treatment-sec sec-type="Rivalry song" id="SECID0ENEBI"><title>Rivalry song</title><p>(Fig. <xref ref-type="fig" rid="F6">6G, H</xref>). The rivalry song of <italic><tp:taxon-name><tp:taxon-name-part taxon-name-part-type="genus" reg="Chorthippus">C.</tp:taxon-name-part><tp:taxon-name-part taxon-name-part-type="species" reg="maritimus">maritimus</tp:taxon-name-part></tp:taxon-name></italic> contains echemes of a shorter duration than the calling song. In some males the first syllable of the rivalry echeme lasts 1.5–2 times as long as the subsequent syllables, which results from the prolonged first downstroke (Fig. <xref ref-type="fig" rid="F6">6H</xref>). The pulses produced during the first downstroke are repeated twice as slowly as the pulses of the subsequent syllables. The subsequent 2–8 syllables are of the same structure as the syllables in the calling song.</p></tp:treatment-sec><tp:treatment-sec><!--Section generated to contain objects referenced in tp:taxon-treatment.--><fig id="F1" position="float" orientation="portrait"><object-id xmlns:xlink="http://www.w3.org/1999/xlink" content-type="doi" xlink:type="simple">10.3897/zookeys.1073.75539.figure1</object-id><object-id xmlns:xlink="http://www.w3.org/1999/xlink" content-type="arpha" xlink:type="simple">93E1D635-9225-5D21-81CE-4964FBC9B7F7</object-id><label>Figure 1.</label><caption><p>Map of localities where the specimens of <italic><tp:taxon-name><tp:taxon-name-part taxon-name-part-type="genus" reg="Chorthippus">Chorthippus</tp:taxon-name-part><tp:taxon-name-part taxon-name-part-type="species" reg="brunneus">brunneus</tp:taxon-name-part></tp:taxon-name></italic> (green triangles), <italic><tp:taxon-name><tp:taxon-name-part taxon-name-part-type="genus" reg="Chorthippus">C.</tp:taxon-name-part><tp:taxon-name-part taxon-name-part-type="species" reg="maritimus">maritimus</tp:taxon-name-part></tp:taxon-name></italic> (red squares) and <italic><tp:taxon-name><tp:taxon-name-part taxon-name-part-type="genus" reg="Chorthippus">C.</tp:taxon-name-part><tp:taxon-name-part taxon-name-part-type="species" reg="miramae">miramae</tp:taxon-name-part></tp:taxon-name></italic> (blue circles) were collected. The localities with song recordings are numbered and marked by filled icons.</p></caption><graphic xmlns:xlink="http://www.w3.org/1999/xlink" xlink:href="zookeys-1073-021-g001.jpg" position="float" orientation="portrait" xlink:type="simple" id="oo_615523.jpg"><uri content-type="original_file" xlink:type="simple">https://binary.pensoft.net/fig/615523</uri></graphic></fig><table-wrap id="T1" position="float" orientation="portrait"><label>Table 1.</label><caption><p>Morphological measurements in three species of the <italic><tp:taxon-name><tp:taxon-name-part taxon-name-part-type="genus" reg="Chorthippus">Chorthippus</tp:taxon-name-part><tp:taxon-name-part taxon-name-part-type="species" reg="biguttulus">biguttulus</tp:taxon-name-part></tp:taxon-name></italic> group. For each character, mean, standard deviation, min and max are shown. Abbreviations in brackets see in Fig. <xref ref-type="fig" rid="F2">2</xref>.</p></caption><table id="TID0EL1BG" rules="all"><tbody><tr><th rowspan="3" colspan="1">Number of specimens</th><th rowspan="1" colspan="3">Males</th><th rowspan="1" colspan="3">Females</th></tr><tr><th rowspan="1" colspan="1">
                  <italic>
                    <tp:taxon-name><tp:taxon-name-part taxon-name-part-type="genus" reg="Chorthippus">C.</tp:taxon-name-part><tp:taxon-name-part taxon-name-part-type="species" reg="miramae">miramae</tp:taxon-name-part></tp:taxon-name>
                  </italic>
                </th><th rowspan="1" colspan="1">
                  <italic>
                    <tp:taxon-name><tp:taxon-name-part taxon-name-part-type="genus" reg="Chorthippus">C.</tp:taxon-name-part><tp:taxon-name-part taxon-name-part-type="species" reg="maritimus">maritimus</tp:taxon-name-part></tp:taxon-name>
                  </italic>
                </th><th rowspan="1" colspan="1">
                  <italic>
                    <tp:taxon-name><tp:taxon-name-part taxon-name-part-type="genus" reg="Chorthippus">C.</tp:taxon-name-part><tp:taxon-name-part taxon-name-part-type="species" reg="brunneus">brunneus</tp:taxon-name-part></tp:taxon-name>
                  </italic>
                </th><th rowspan="1" colspan="1">
                  <italic>
                    <tp:taxon-name><tp:taxon-name-part taxon-name-part-type="genus" reg="Chorthippus">C.</tp:taxon-name-part><tp:taxon-name-part taxon-name-part-type="species" reg="miramae">miramae</tp:taxon-name-part></tp:taxon-name>
                  </italic>
                </th><th rowspan="1" colspan="1">
                  <italic>
                    <tp:taxon-name><tp:taxon-name-part taxon-name-part-type="genus" reg="Chorthippus">C.</tp:taxon-name-part><tp:taxon-name-part taxon-name-part-type="species" reg="maritimus">maritimus</tp:taxon-name-part></tp:taxon-name>
                  </italic>
                </th><th rowspan="1" colspan="1">
                  <italic>
                    <tp:taxon-name><tp:taxon-name-part taxon-name-part-type="genus" reg="Chorthippus">C.</tp:taxon-name-part><tp:taxon-name-part taxon-name-part-type="species" reg="brunneus">brunneus</tp:taxon-name-part></tp:taxon-name>
                  </italic>
                </th></tr><tr><th rowspan="1" colspan="1">133</th><th rowspan="1" colspan="1">122</th><th rowspan="1" colspan="1">53</th><th rowspan="1" colspan="1">50</th><th rowspan="1" colspan="1">28</th><th rowspan="1" colspan="1">35</th></tr><tr><td rowspan="1" colspan="1">Length of pronotum, mm</td><td rowspan="1" colspan="1">3.14±0.25 2.60–3.70</td><td rowspan="1" colspan="1">3.25±0.23 2.80–3.60</td><td rowspan="1" colspan="1">3.06±0.15 2.80–3.50</td><td rowspan="1" colspan="1">4.17±0.36 3.50–4.90</td><td rowspan="1" colspan="1">4.26 ±0.25 3.80–4.80</td><td rowspan="1" colspan="1">3.89±0.27 3.40–4.40</td></tr><tr><td rowspan="1" colspan="1">Length of fore wing, mm</td><td rowspan="1" colspan="1">14.06±0.89 12.10–16.30</td><td rowspan="1" colspan="1">14.87±1.09 12.50–16.60</td><td rowspan="1" colspan="1">14.30±0.82 12.40–15.70</td><td rowspan="1" colspan="1">17.49±1.46 12.40–19.90</td><td rowspan="1" colspan="1">17.78±1.18 15.20–20.70</td><td rowspan="1" colspan="1">17.12±1.29 14.30–19.20</td></tr><tr><td rowspan="1" colspan="1">Length from stigma to tip of fore wing, mm</td><td rowspan="1" colspan="1">6.07±0.64 4.30–7.70</td><td rowspan="1" colspan="1">5.90±0.69 4.50–7.30</td><td rowspan="1" colspan="1">5.61±0.38 4.60–6.20</td><td rowspan="1" colspan="1">8.38±0.73 6.60–10.80</td><td rowspan="1" colspan="1">7.47±0.97 5.80–9.90</td><td rowspan="1" colspan="1">6.75±0.99 4.10–8.30</td></tr><tr><td rowspan="1" colspan="1">Width of C &amp; Sc areas, mm</td><td rowspan="1" colspan="1">10.53±0.96 7.00–13.00</td><td rowspan="1" colspan="1">9.52±0.84 7.50–11.00</td><td rowspan="1" colspan="1">9.05±0.61 7.50–10.00</td><td rowspan="1" colspan="1">7.58±0.65 6.00–9.00</td><td rowspan="1" colspan="1">7.20±0.75 6.00–9.00</td><td rowspan="1" colspan="1">7.10±0.64 6.00–9.00</td></tr><tr><td rowspan="1" colspan="1">Length of hind femur, mm</td><td rowspan="1" colspan="1">10.09±0.58 8.90–11.7</td><td rowspan="1" colspan="1">10.21±0.61 9.20–12.80</td><td rowspan="1" colspan="1">9.57±0.41 8.70–10.70</td><td rowspan="1" colspan="1">13.21±1.09 9.30–15.20</td><td rowspan="1" colspan="1">13.48±0.99 11.90–15.40</td><td rowspan="1" colspan="1">12.21±0.99 10.20–14.40</td></tr><tr><td rowspan="1" colspan="1">Length of stridulatory file, mm</td><td rowspan="1" colspan="1">5.78±0.87 3.10–7.45</td><td rowspan="1" colspan="1">4.41±0.55 3.40–6.30</td><td rowspan="1" colspan="1">3.13±0.25 2.70–3.90</td><td rowspan="1" colspan="1">7.35±0.76 5.70–9.20</td><td rowspan="1" colspan="1">5.45±1.04 3.50–8.50</td><td rowspan="1" colspan="1">4.29±0.99 3.10–7.70</td></tr><tr><td rowspan="1" colspan="1">Length from last distal peg to tip of knee, mm</td><td rowspan="1" colspan="1">2.73±0.69 1.60–5.05</td><td rowspan="1" colspan="1">4.11±0.55 2.20–5.50</td><td rowspan="1" colspan="1">4.74±0.29 4.20–5.40</td><td rowspan="1" colspan="1">3.63±0.57 2.60–4.90</td><td rowspan="1" colspan="1">5.63±0.69 4.10–7.00</td><td rowspan="1" colspan="1">5.75±1.00 2.30–7.40</td></tr></tbody></table></table-wrap><fig id="F2" position="float" orientation="portrait"><object-id xmlns:xlink="http://www.w3.org/1999/xlink" content-type="doi" xlink:type="simple">10.3897/zookeys.1073.75539.figure2</object-id><object-id xmlns:xlink="http://www.w3.org/1999/xlink" content-type="arpha" xlink:type="simple">0BE9E8CF-3E2A-5CB3-B211-C2260AA59EF2</object-id><label>Figure 2.</label><caption><p>Morphology of fore wing and hind leg in <italic><tp:taxon-name><tp:taxon-name-part taxon-name-part-type="genus" reg="Chorthippus">Chorthippus</tp:taxon-name-part><tp:taxon-name-part taxon-name-part-type="species" reg="miramae">miramae</tp:taxon-name-part></tp:taxon-name></italic> (Vorontsovsky) from Orenburg region <bold>A</bold> fore wing with complete venation <bold>B</bold> fore wing with main veins; <bold>C</bold> hind leg. The measured morphological characters are indicated with arrows and brackets.</p></caption><graphic xmlns:xlink="http://www.w3.org/1999/xlink" xlink:href="zookeys-1073-021-g002.jpg" position="float" orientation="portrait" xlink:type="simple" id="oo_615524.jpg"><uri content-type="original_file" xlink:type="simple">https://binary.pensoft.net/fig/615524</uri></graphic></fig><fig id="F3" position="float" orientation="portrait"><object-id xmlns:xlink="http://www.w3.org/1999/xlink" content-type="doi" xlink:type="simple">10.3897/zookeys.1073.75539.figure3</object-id><object-id xmlns:xlink="http://www.w3.org/1999/xlink" content-type="arpha" xlink:type="simple">73BBEA91-D1E6-54D4-9A67-0AF57C42EC6A</object-id><label>Figure 3.</label><caption><p>Morphological differences between <italic><tp:taxon-name><tp:taxon-name-part taxon-name-part-type="genus" reg="Chorthippus">Chorthippus</tp:taxon-name-part><tp:taxon-name-part taxon-name-part-type="species" reg="brunneus">brunneus</tp:taxon-name-part></tp:taxon-name></italic> (green dots), <italic><tp:taxon-name><tp:taxon-name-part taxon-name-part-type="genus" reg="Chorthippus">C.</tp:taxon-name-part><tp:taxon-name-part taxon-name-part-type="species" reg="maritimus">maritimus</tp:taxon-name-part></tp:taxon-name></italic> (red dots), and <italic><tp:taxon-name><tp:taxon-name-part taxon-name-part-type="genus" reg="Chorthippus">C.</tp:taxon-name-part><tp:taxon-name-part taxon-name-part-type="species" reg="miramae">miramae</tp:taxon-name-part></tp:taxon-name></italic> (blue dots). <bold>A,B</bold> length of stridulatory file vs. distance from the last stridulatory peg to the tip of knee in males (<bold>A</bold>) and females (<bold>B</bold>) <bold>C,D</bold> results of Principal Component Analysis based on 6 characters are shown for PC 1 and PC 2 in males (<bold>C</bold>) and females (<bold>D</bold>) <bold>E</bold> loadings of different characters to PC 1 and PC 2.</p></caption><graphic xmlns:xlink="http://www.w3.org/1999/xlink" xlink:href="zookeys-1073-021-g003.jpg" position="float" orientation="portrait" xlink:type="simple" id="oo_615525.jpg"><uri content-type="original_file" xlink:type="simple">https://binary.pensoft.net/fig/615525</uri></graphic></fig><fig id="F5" position="float" orientation="portrait"><object-id xmlns:xlink="http://www.w3.org/1999/xlink" content-type="doi" xlink:type="simple">10.3897/zookeys.1073.75539.figure5</object-id><object-id xmlns:xlink="http://www.w3.org/1999/xlink" content-type="arpha" xlink:type="simple">21CC6B21-1A59-527F-B8A7-E36C7AAA650C</object-id><label>Figure 5.</label><caption><p>Differences in calling songs between <italic><tp:taxon-name><tp:taxon-name-part taxon-name-part-type="genus" reg="Chorthippus">Chorthippus</tp:taxon-name-part><tp:taxon-name-part taxon-name-part-type="species" reg="brunneus">brunneus</tp:taxon-name-part></tp:taxon-name></italic>, <italic><tp:taxon-name><tp:taxon-name-part taxon-name-part-type="genus" reg="Chorthippus">C.</tp:taxon-name-part><tp:taxon-name-part taxon-name-part-type="species" reg="maritimus">maritimus</tp:taxon-name-part></tp:taxon-name></italic>, and <italic><tp:taxon-name><tp:taxon-name-part taxon-name-part-type="genus" reg="Chorthippus">C.</tp:taxon-name-part><tp:taxon-name-part taxon-name-part-type="species" reg="miramae">miramae</tp:taxon-name-part></tp:taxon-name></italic><bold>A–D</bold> boxplots for the <italic><tp:taxon-name><tp:taxon-name-part taxon-name-part-type="genus" reg="Chorthippus"/><tp:taxon-name-part taxon-name-part-type="species" reg="brunneus">brunneus</tp:taxon-name-part></tp:taxon-name></italic>-like echeme duration (<bold>A</bold>) for the <italic><tp:taxon-name><tp:taxon-name-part taxon-name-part-type="genus" reg="Chorthippus"/><tp:taxon-name-part taxon-name-part-type="species" reg="brunneus">brunneus</tp:taxon-name-part></tp:taxon-name></italic>-like pulse rate (<bold>B</bold>) for the <italic><tp:taxon-name><tp:taxon-name-part taxon-name-part-type="genus" reg="Chorthippus"/><tp:taxon-name-part taxon-name-part-type="species" reg="maritimus">maritimus</tp:taxon-name-part></tp:taxon-name></italic>-like echeme duration (<bold>C</bold>) and the <italic><tp:taxon-name><tp:taxon-name-part taxon-name-part-type="genus" reg="Chorthippus"/><tp:taxon-name-part taxon-name-part-type="species" reg="maritimus">maritimus</tp:taxon-name-part></tp:taxon-name></italic>-like syllable duration (<bold>D</bold>) medians (dots), first and third quartiles (boxes), the 10<sup>th</sup> and 90<sup>th</sup> percentiles (whiskers), and outliers (dots beyond whiskers) are shown <bold>E</bold> results of Principal Component Analysis based on 5 song characters are shown for PC 1 and PC 2 in <italic><tp:taxon-name><tp:taxon-name-part taxon-name-part-type="genus" reg="Chorthippus">C.</tp:taxon-name-part><tp:taxon-name-part taxon-name-part-type="species" reg="brunneus">brunneus</tp:taxon-name-part></tp:taxon-name></italic> (green dots), <italic><tp:taxon-name><tp:taxon-name-part taxon-name-part-type="genus" reg="Chorthippus">C.</tp:taxon-name-part><tp:taxon-name-part taxon-name-part-type="species" reg="maritimus">maritimus</tp:taxon-name-part></tp:taxon-name></italic> (red dots), and <italic><tp:taxon-name><tp:taxon-name-part taxon-name-part-type="genus" reg="Chorthippus">C.</tp:taxon-name-part><tp:taxon-name-part taxon-name-part-type="species" reg="miramae">miramae</tp:taxon-name-part></tp:taxon-name></italic> (blue dots) <bold>F</bold> loadings of different characters to PC 1 and PC 2.</p></caption><graphic xmlns:xlink="http://www.w3.org/1999/xlink" xlink:href="zookeys-1073-021-g005.jpg" position="float" orientation="portrait" xlink:type="simple" id="oo_615527.jpg"><uri content-type="original_file" xlink:type="simple">https://binary.pensoft.net/fig/615527</uri></graphic></fig><fig id="F6" position="float" orientation="portrait"><object-id xmlns:xlink="http://www.w3.org/1999/xlink" content-type="doi" xlink:type="simple">10.3897/zookeys.1073.75539.figure6</object-id><object-id xmlns:xlink="http://www.w3.org/1999/xlink" content-type="arpha" xlink:type="simple">BF34E5A3-D8A1-542E-9CB7-517DE5E3CA5F</object-id><label>Figure 6.</label><caption><p>Oscillograms of calling songs <bold>A–F</bold> and rivalry songs <bold>G,H</bold> in <italic><tp:taxon-name><tp:taxon-name-part taxon-name-part-type="genus" reg="Chorthippus">Chorthippus</tp:taxon-name-part><tp:taxon-name-part taxon-name-part-type="species" reg="maritimus">maritimus</tp:taxon-name-part></tp:taxon-name></italic> from Primorskiy kray (<bold>A</bold>) Macedonia (<bold>B</bold>) Sukhumi region (<bold>C</bold>) and Saratov region (<bold>G</bold>). Song recordings are presented at three different speeds (faster oscillograms of the indicated parts of the songs shown in <bold>D,E,F,H</bold>). In all oscillograms the two upper lines are recordings of hind leg movements and the lower line is the sound recording. The ambient temperature near a singing male was 33 – 34°C in (<bold>A</bold>) and 29 – 30°C in other cases.</p></caption><graphic xmlns:xlink="http://www.w3.org/1999/xlink" xlink:href="zookeys-1073-021-g006.jpg" position="float" orientation="portrait" xlink:type="simple" id="oo_615528.jpg"><uri content-type="original_file" xlink:type="simple">https://binary.pensoft.net/fig/615528</uri></graphic></fig></tp:treatment-sec><ref-list><ref id="B53"><mixed-citation xmlns:xlink="http://www.w3.org/1999/xlink" xlink:type="simple"><person-group><name name-style="western"><surname>Willemse</surname><given-names>F</given-names></name><name name-style="western"><surname>von Helversen</surname><given-names>O</given-names></name><name name-style="western"><surname>Odé</surname><given-names>B</given-names></name></person-group> (<year>2009</year>) <article-title>A review of <italic><tp:taxon-name><tp:taxon-name-part taxon-name-part-type="genus">Chorthippus</tp:taxon-name-part></tp:taxon-name></italic> species with angled pronotal lateral keels from Greece with special reference to transitional populations between some Peloponnesean taxa (<tp:taxon-name><tp:taxon-name-part taxon-name-part-type="order">Orthoptera</tp:taxon-name-part></tp:taxon-name>, <tp:taxon-name><tp:taxon-name-part taxon-name-part-type="family">Acrididae</tp:taxon-name-part></tp:taxon-name>).</article-title><source>Zoologische Mededelingen</source><volume>83</volume>(<issue>2</issue>): <fpage>319</fpage>–<lpage>507</lpage>.</mixed-citation></ref><ref id="B39"><mixed-citation xmlns:xlink="http://www.w3.org/1999/xlink" xlink:type="simple"><person-group><name name-style="western"><surname>Sirin</surname><given-names>D</given-names></name><name name-style="western"><surname>von Helversen</surname><given-names>O</given-names></name><name name-style="western"><surname>Ciplak</surname><given-names>B</given-names></name></person-group> (<year>2010</year>) <article-title><italic><tp:taxon-name><tp:taxon-name-part taxon-name-part-type="genus">Chorthippus</tp:taxon-name-part><tp:taxon-name-part taxon-name-part-type="species">brunneus</tp:taxon-name-part></tp:taxon-name></italic> subgroup (<tp:taxon-name><tp:taxon-name-part taxon-name-part-type="order">Orthoptera</tp:taxon-name-part></tp:taxon-name>, <tp:taxon-name><tp:taxon-name-part taxon-name-part-type="subfamily">Gomphocerinae</tp:taxon-name-part></tp:taxon-name>) in Anatolia with description of two new species: data suggest an Anatolian origin for the lineage.</article-title><source>Zootaxa</source><volume>2410</volume>: <fpage>1</fpage>–<lpage>28</lpage>. <ext-link xlink:type="simple" ext-link-type="doi" xlink:href="10.11646/zootaxa.2410.1.1">https://doi.org/10.11646/zootaxa.2410.1.1</ext-link></mixed-citation></ref><ref id="B41"><mixed-citation xmlns:xlink="http://www.w3.org/1999/xlink" xlink:type="simple"><person-group><name name-style="western"><surname>Skejo</surname><given-names>J</given-names></name><name name-style="western"><surname>Rebrina</surname><given-names>F</given-names></name><name name-style="western"><surname>Szövényi</surname><given-names>G</given-names></name><name name-style="western"><surname>Puskás</surname><given-names>G</given-names></name><name name-style="western"><surname>Tvrtković</surname><given-names>N</given-names></name></person-group> (<year>2018</year>) <article-title>The first annotated checklist of Croatian crickets and grasshoppers (<tp:taxon-name><tp:taxon-name-part taxon-name-part-type="order">Orthoptera</tp:taxon-name-part></tp:taxon-name>: <tp:taxon-name><tp:taxon-name-part taxon-name-part-type="suborder">Ensifera</tp:taxon-name-part></tp:taxon-name>, <tp:taxon-name><tp:taxon-name-part taxon-name-part-type="suborder">Caelifera</tp:taxon-name-part></tp:taxon-name>).</article-title><source>Zootaxa</source><volume>4533</volume>(<issue>1</issue>): <fpage>1</fpage>–<lpage>95</lpage>. <ext-link xlink:type="simple" ext-link-type="uri" xlink:href="https://www.mapress.com/zt/article/view/zootaxa.4533.1.1">https://www.mapress.com/zt/article/view/zootaxa.4533.1.1</ext-link></mixed-citation></ref><ref id="B17"><mixed-citation xmlns:xlink="http://www.w3.org/1999/xlink" xlink:type="simple"><person-group><name name-style="western"><surname>Heller</surname><given-names>K-G</given-names></name><name name-style="western"><surname>Korsunovskaya</surname><given-names>O</given-names></name><name name-style="western"><surname>Ragge</surname><given-names>DR</given-names></name><name name-style="western"><surname>Vedenina</surname><given-names>V</given-names></name><name name-style="western"><surname>Willemse</surname><given-names>F</given-names></name><name name-style="western"><surname>Zhantiev</surname><given-names>RD</given-names></name><name name-style="western"><surname>Frantsevich</surname><given-names>L</given-names></name></person-group> (<year>1998</year>) <article-title>Check-List of European <tp:taxon-name><tp:taxon-name-part taxon-name-part-type="order">Orthoptera</tp:taxon-name-part></tp:taxon-name>.</article-title><source><tp:taxon-name><tp:taxon-name-part taxon-name-part-type="class">Articulata</tp:taxon-name-part></tp:taxon-name> Beiheft</source><volume>7</volume>: <fpage>1</fpage>–<lpage>61</lpage>.</mixed-citation></ref><ref id="B42"><mixed-citation xmlns:xlink="http://www.w3.org/1999/xlink" xlink:type="simple"><person-group><name name-style="western"><surname>Storozhenko</surname><given-names>SYu</given-names></name></person-group> (<year>2002</year>) <article-title>To the knowledge of the genus <italic><tp:taxon-name><tp:taxon-name-part taxon-name-part-type="genus">Chorthippus</tp:taxon-name-part></tp:taxon-name></italic> Fieber, 1852 and related genera (<tp:taxon-name><tp:taxon-name-part taxon-name-part-type="order">Orthoptera</tp:taxon-name-part></tp:taxon-name>: <tp:taxon-name><tp:taxon-name-part taxon-name-part-type="family">Acrididae</tp:taxon-name-part></tp:taxon-name>).</article-title><source>Far Eastern Entomologist</source><volume>113</volume>: <fpage>1</fpage>–<lpage>16</lpage>.</mixed-citation></ref><ref id="B40"><mixed-citation xmlns:xlink="http://www.w3.org/1999/xlink" xlink:type="simple"><person-group><name name-style="western"><surname>Skejo</surname><given-names>J</given-names></name><name name-style="western"><surname>Ivković</surname><given-names>S</given-names></name></person-group> (<year>2015</year>) <article-title><italic><tp:taxon-name><tp:taxon-name-part taxon-name-part-type="genus">Chorthippus</tp:taxon-name-part><tp:taxon-name-part taxon-name-part-type="species">bornhalmi</tp:taxon-name-part></tp:taxon-name></italic> in the heart of the Balkans (<tp:taxon-name><tp:taxon-name-part taxon-name-part-type="family">Acrididae</tp:taxon-name-part></tp:taxon-name>: <tp:taxon-name><tp:taxon-name-part taxon-name-part-type="subfamily">Gomphocerinae</tp:taxon-name-part></tp:taxon-name>).</article-title><source><tp:taxon-name><tp:taxon-name-part taxon-name-part-type="class">Articulata</tp:taxon-name-part></tp:taxon-name></source><volume>30</volume>: <fpage>81</fpage>–<lpage>90</lpage>. <ext-link xlink:type="simple" ext-link-type="uri" xlink:href="http://dgfo-articulata.de/downloads/articulata/articulata_30_2015/Articulata%2030_Skejo-Ivkovic.pdf">http://dgfo-articulata.de/downloads/articulata/articulata_30_2015/Articulata%2030_Skejo-Ivkovic.pdf</ext-link></mixed-citation></ref><ref id="B9"><mixed-citation xmlns:xlink="http://www.w3.org/1999/xlink" xlink:type="simple"><person-group><name name-style="western"><surname>Bukhvalova</surname><given-names>MA</given-names></name></person-group> (<year>1993</year>) Acoustic signals and morphological features of some grasshoppers of the <italic><tp:taxon-name><tp:taxon-name-part taxon-name-part-type="genus">Chorthippus</tp:taxon-name-part><tp:taxon-name-part taxon-name-part-type="species">biguttulus</tp:taxon-name-part></tp:taxon-name></italic> group (<tp:taxon-name><tp:taxon-name-part taxon-name-part-type="order">Orthoptera</tp:taxon-name-part></tp:taxon-name>, <tp:taxon-name><tp:taxon-name-part taxon-name-part-type="family">Acrididae</tp:taxon-name-part></tp:taxon-name>) of Russia and adjacent territories. Zoologicheskiy Zhurnal 72 (5): 55–65. [in Russian with English summary, English translation: Entomological Review 74 (1): 56–67 (1995)].</mixed-citation></ref><ref id="B31"><mixed-citation xmlns:xlink="http://www.w3.org/1999/xlink" xlink:type="simple"><person-group><name name-style="western"><surname>Oliger</surname><given-names>IM</given-names></name></person-group> (<year>1974</year>) <article-title>Taxonomic significance of structural traits of the stridulation apparatus in species of the <italic><tp:taxon-name><tp:taxon-name-part taxon-name-part-type="genus"/><tp:taxon-name-part taxon-name-part-type="species">biguttulus</tp:taxon-name-part></tp:taxon-name></italic> group of the genus <italic><tp:taxon-name><tp:taxon-name-part taxon-name-part-type="genus">Chorthippus</tp:taxon-name-part></tp:taxon-name></italic> Fieb. (<tp:taxon-name><tp:taxon-name-part taxon-name-part-type="order">Orthoptera</tp:taxon-name-part></tp:taxon-name>, <tp:taxon-name><tp:taxon-name-part taxon-name-part-type="family">Acrididae</tp:taxon-name-part></tp:taxon-name>).</article-title><source>Entomologicheskoye Obozrenie</source><volume>53</volume>(<issue>1</issue>): <fpage>81</fpage>–<lpage>90</lpage>. [in Russian]</mixed-citation></ref></ref-list></tp:taxon-treatment>
