# Supplementary material for: Songs and morphology in three species of the Chorthippusbiguttulus group (Orthoptera, Acrididae, Gomphocerinae) in Russia and adjacent countries
Source: Zookeys. 2021 Nov 29;1073:21–53. doi: 10.3897/zookeys.1073.75539 (PMC8648708; doi:10.3897/zookeys.1073.75539)
Supplement: XML Treatment for Chorthippus miramae [file zookeys.1073.75539-treatment3.xml]

<!DOCTYPE tp:taxon-treatment
  PUBLIC "-//TaxonX//DTD Taxonomic Treatment Publishing DTD v0 20100105//EN" "tax-treatment-NSO.dtd">
<tp:taxon-treatment xmlns:tp="http://www.plazi.org/taxpub"><tp:treatment-meta><kwd-group><label>Taxon classification</label><kwd>
                <named-content content-type="kingdom">Animalia</named-content>
              </kwd><kwd>
                <named-content content-type="order">Orthoptera</named-content>
              </kwd><kwd>
                <named-content content-type="family">Acrididae</named-content>
              </kwd></kwd-group><mixed-citation publication-type="journal"><person-group><name><surname>Tarasova</surname><given-names>Tatiana</given-names></name><name><surname>Tishechkin</surname><given-names>Dmitry</given-names></name><name><surname>Vedenina</surname><given-names>Varvara</given-names></name></person-group><article-title>Songs and morphology in three species of the <italic><tp:taxon-name><tp:taxon-name-part taxon-name-part-type="genus" reg="Chorthippus">Chorthippus</tp:taxon-name-part><tp:taxon-name-part taxon-name-part-type="species" reg="biguttulus">biguttulus</tp:taxon-name-part></tp:taxon-name></italic> group (<tp:taxon-name><tp:taxon-name-part taxon-name-part-type="order">Orthoptera</tp:taxon-name-part></tp:taxon-name>, <tp:taxon-name><tp:taxon-name-part taxon-name-part-type="family">Acrididae</tp:taxon-name-part></tp:taxon-name>, <tp:taxon-name><tp:taxon-name-part taxon-name-part-type="subfamily">Gomphocerinae</tp:taxon-name-part></tp:taxon-name>) in Russia and adjacent countries</article-title><source>Zookeys</source><day>29</day><month>11</month><year>2021</year><volume>1073</volume><fpage>21</fpage><lpage>53</lpage><pub-id pub-id-type="doi">10.3897/zookeys.1073.75539</pub-id></mixed-citation></tp:treatment-meta><tp:nomenclature><tp:taxon-name>
              <object-id xmlns:xlink="http://www.w3.org/1999/xlink" content-type="arpha" xlink:type="simple">E12C84A5-C31F-58C5-AF46-1C78B5A7213B</object-id>
              <tp:taxon-name-part taxon-name-part-type="genus" reg="Chorthippus">Chorthippus</tp:taxon-name-part>
              <tp:taxon-name-part taxon-name-part-type="species" reg="miramae">miramae</tp:taxon-name-part>
            </tp:taxon-name><tp:taxon-authority>(Vorontsovsky)</tp:taxon-authority><tp:nomenclature-citation-list><tp:nomenclature-citation><tp:taxon-name>
                  <tp:taxon-name-part taxon-name-part-type="genus" reg="Stauroderus">Stauroderus</tp:taxon-name-part>
                  <tp:taxon-name-part taxon-name-part-type="species" reg="miramae">miramae</tp:taxon-name-part>
                </tp:taxon-name><comment>Vorontsovsky, 1928a: 12.</comment></tp:nomenclature-citation><tp:nomenclature-citation><tp:taxon-name>
                  <tp:taxon-name-part taxon-name-part-type="genus" reg="Stauroderus">Stauroderus</tp:taxon-name-part>
                  <tp:taxon-name-part taxon-name-part-type="species" reg="mollis">mollis</tp:taxon-name-part>
                  <tp:taxon-name-part taxon-name-part-type="subspecies" reg="porphyroptera">porphyroptera</tp:taxon-name-part>
                </tp:taxon-name><comment>Vorontsovsky, 1928b: 31, 34.</comment></tp:nomenclature-citation><tp:nomenclature-citation><tp:taxon-name>
                  <tp:taxon-name-part taxon-name-part-type="genus" reg="Chorthippus">Chorthippus</tp:taxon-name-part>
                  <tp:taxon-name-part taxon-name-part-type="species" reg="porphyropterus">porphyropterus</tp:taxon-name-part>
                </tp:taxon-name><comment>(Vorontsovsky, 1928): Benediktov, 1999: 42.</comment></tp:nomenclature-citation></tp:nomenclature-citation-list></tp:nomenclature><tp:treatment-sec sec-type="material" id="SECID0ESHBI"><title>Material examined.</title><p><bold>Russia: 29</bold> Krasnodarsky kray, environs of Gelendzhik, 06.X.2011, 8 ♂ 4 ♀, leg. V. Vedenina &amp; L. Shestakov, song recordings in 3 ♂(<named-content xmlns:xlink="http://www.w3.org/1999/xlink" content-type="dwc:institutional_code" xlink:type="simple">ZMMU</named-content>); <bold>30</bold> Krasnodarsky kray, Gelendzhik district, environs of Aderbievka, 07.VII.1997, 8 ♂ 8 ♀, leg. D. Tishechkin, song recordings in 4 ♂ (<named-content xmlns:xlink="http://www.w3.org/1999/xlink" content-type="dwc:institutional_code" xlink:type="simple">ZMMU</named-content>); <bold>31</bold> Krasnodarsky kray, Gelendzhik district, environs of Praskoveevka; 12.VII.1997, 2 ♂, leg. D. Tishechkin (<named-content xmlns:xlink="http://www.w3.org/1999/xlink" content-type="dwc:institutional_code" xlink:type="simple">ZMMU</named-content>); <bold>36</bold> N. Caucasus, N. Ossetia, environs of Alagir, Ardon river floodplain, 09.VIII.1990, 2 ♂ 2 ♀, leg. M. Bukhvalova, song recordings in 2 ♂ (<named-content xmlns:xlink="http://www.w3.org/1999/xlink" content-type="dwc:institutional_code" xlink:type="simple">ZMMU</named-content>); <bold>37</bold> N. Caucasus, N. Ossetia, Sunzhensky range, environs of Elkhotovo, 10–12.VIII.1990, 2 ♂ 1 ♀, leg. M. Bukhvalova (<named-content xmlns:xlink="http://www.w3.org/1999/xlink" content-type="dwc:institutional_code" xlink:type="simple">ZMMU</named-content>); <bold>38</bold> N. Caucasus, N. Ossetia, Sunzhensky range, environs of Bekan lake, 14.VIII.1985, 3 ♂ 3 ♀, leg. D. Tishechkin (<named-content xmlns:xlink="http://www.w3.org/1999/xlink" content-type="dwc:institutional_code" xlink:type="simple">ZMMU</named-content>); <bold>47</bold> Orenburg region, environs of Studentzy, 14.VII.2012, 1 ♂, leg. V. Vedenina &amp; L. Shestakov, song recordings in 1 ♂ (<abbrev xmlns:xlink="http://www.w3.org/1999/xlink" xlink:title="personal collections of V. Vedenina" id="ABBRID0E5IBI" xlink:type="simple">CV</abbrev>); <bold>48</bold> Orenburg region, environs of Guberlya railway station, 07–09.VII.1996, 37 ♂ 13 ♀, leg. D. Tishechkin, song recordings in 5 ♂ (<named-content xmlns:xlink="http://www.w3.org/1999/xlink" content-type="dwc:institutional_code" xlink:type="simple">ZMMU</named-content>), 29.VI.2018, 1 ♂, leg. V. Vedenina &amp; N. Sevastianov, song recordings in 1 ♂ (<abbrev xmlns:xlink="http://www.w3.org/1999/xlink" xlink:title="personal collections of V. Vedenina" id="ABBRID0EIJBI" xlink:type="simple">CV</abbrev>); <bold>69</bold> Altai Republic, ab. 26 km SE of Ongudai, environs of Kupchegen’, 08.VIII.2017, 5 ♂ 3 ♀, leg. V. Vedenina &amp; N. Sevastianov, song recordings in 1 ♂ (<named-content xmlns:xlink="http://www.w3.org/1999/xlink" content-type="dwc:institutional_code" xlink:type="simple">ZMMU</named-content>); <bold>70</bold> Tyva republic, environs of Erzin, Tore-Kchan’ lake, 31.VII.1989, 1 ♂ 1 ♀, leg. S. Byzov (<named-content xmlns:xlink="http://www.w3.org/1999/xlink" content-type="dwc:institutional_code" xlink:type="simple">ZMMU</named-content>); <bold>71</bold> Tyva republic, environs of Erzin, Erzin river floodplain, 20.VII–06.VIII.1989, 3 ♂ 3 ♀, leg. M. Bukhvalova, song recordings in 3 ♂ (<named-content xmlns:xlink="http://www.w3.org/1999/xlink" content-type="dwc:institutional_code" xlink:type="simple">ZMMU</named-content>); <bold>72</bold> Tyva republic, environs of Erzin, Tes-Kchem river floodplain, 03–06.VIII.1989, 3 ♂, leg. M. Bukhvalova (<named-content xmlns:xlink="http://www.w3.org/1999/xlink" content-type="dwc:institutional_code" xlink:type="simple">ZMMU</named-content>); <bold>73</bold> Irkutsk region, Nizhneudinsk district, Uk river estuary, confluence with Uda, 02.VII.2003, 5 ♂, leg. D. Tishechkin, song recordings in 5 ♂ (<named-content xmlns:xlink="http://www.w3.org/1999/xlink" content-type="dwc:institutional_code" xlink:type="simple">ZMMU</named-content>); <bold>74</bold> Buryatia, Selenginsk district, 5 km N from Novoselenginsk, Selenga river valley, 07.VII.2007, 5 ♂, leg. D. Tishechkin, song recordings in 5 ♂ (<named-content xmlns:xlink="http://www.w3.org/1999/xlink" content-type="dwc:institutional_code" xlink:type="simple">ZMMU</named-content>); <bold>76</bold> Buryatia, Zaigrayevo district, 10 km Onokhoy, Bryanka river valley, 21.VII.2007, 3 ♂, leg. D. Tishechkin, song recordings in 3 ♂ (<named-content xmlns:xlink="http://www.w3.org/1999/xlink" content-type="dwc:institutional_code" xlink:type="simple">ZMMU</named-content>); <bold>Kazakhstan</bold>: <bold>46</bold> West-Kazakhstan region, ab. 50 km W of Ural’sk, environs of Kamenka, 23.VI.2018, 5 ♂, leg. V. Vedenina &amp; N. Sevastianov (<named-content xmlns:xlink="http://www.w3.org/1999/xlink" content-type="dwc:institutional_code" xlink:type="simple">ZMMU</named-content>); <bold>50</bold> Kostanay region, Naurzum nature reserve, 04–11.VIII.1938, 13 ♂ 6 ♀, leg. Derevitskaya, 11.VIII–25.IX.1939, 3 ♂ leg. Pokrovskyi, 24.VII.1947, 1 ♂ A. Formozov (<named-content xmlns:xlink="http://www.w3.org/1999/xlink" content-type="dwc:institutional_code" xlink:type="simple">ZMMU</named-content>); <bold>52</bold> Akmola region, Tselinograd district, ab. 4 km SWW from Zhaynak, 09.VII.2019, 3 ♂, leg. V. Vedenina, N. Sevastianov &amp; T. Tarasova, song recordings in 1 ♂ (<abbrev xmlns:xlink="http://www.w3.org/1999/xlink" xlink:title="personal collections of V. Vedenina" id="ABBRID0EGLBI" xlink:type="simple">CV</abbrev>); <bold>55</bold> Akmola region, Arshaly district, 7 km N Vishnevka, Ishym river floodplain, 11.VII.2019, 3 ♂, leg. V. Vedenina, N. Sevastianov &amp; T. Tarasova, song recordings in 2 ♂ (<abbrev xmlns:xlink="http://www.w3.org/1999/xlink" xlink:title="personal collections of V. Vedenina" id="ABBRID0EMLBI" xlink:type="simple">CV</abbrev>); <bold>56</bold> Akmola region, Jerementau district, 4.5 km NE from Baysary, 03.VII.2019, 2 ♂, leg. V. Vedenina, N. Sevastianov &amp; T. Tarasova, song recordings in 2 ♂ (<abbrev xmlns:xlink="http://www.w3.org/1999/xlink" xlink:title="personal collections of V. Vedenina" id="ABBRID0ESLBI" xlink:type="simple">CV</abbrev>); <bold>59</bold> Pavlodar region, Ekibastuz district, ab. 3 km W of Schidert, 04.VII.2019, 6 ♂ 1 ♀, leg. V. Vedenina, N. Sevastianov &amp; T. Tarasova, song recordings in 3 ♂ (<named-content xmlns:xlink="http://www.w3.org/1999/xlink" content-type="dwc:institutional_code" xlink:type="simple">ZMMU</named-content>); <bold>60</bold> Pavlodar region, Zhelezinsky district, near Pyatiryzhsk, 22.VII 1 ♂ 1 ♀ leg. Ingenitskyi (<named-content xmlns:xlink="http://www.w3.org/1999/xlink" content-type="dwc:institutional_code" xlink:type="simple">ZMMU</named-content>), 05.VII.2019, 2 ♂, leg. V. Vedenina, N. Sevastianov &amp; T. Tarasova, song recordings in 2 ♂ (<abbrev xmlns:xlink="http://www.w3.org/1999/xlink" xlink:title="personal collections of V. Vedenina" id="ABBRID0ECMBI" xlink:type="simple">CV</abbrev>); <bold>61</bold> Pavlodar region, Terenkol’ district, bank of the Irtysh river, 05.VII.2019, 6 ♂, leg. V. Vedenina, N. Sevastianov &amp; T. Tarasova, song recordings in 1 ♂ (<abbrev xmlns:xlink="http://www.w3.org/1999/xlink" xlink:title="personal collections of V. Vedenina" id="ABBRID0EIMBI" xlink:type="simple">CV</abbrev>).</p></tp:treatment-sec><tp:treatment-sec sec-type="distribution" id="SECID0EMMBI"><title>Distribution.</title><p>(Fig. <xref ref-type="fig" rid="F1">1</xref>). The range of this species stretches in the form of a ribbon from the Black Sea coast eastwards to Transbaikalia. <italic><tp:taxon-name><tp:taxon-name-part taxon-name-part-type="genus" reg="Chorthippus">C.</tp:taxon-name-part><tp:taxon-name-part taxon-name-part-type="species" reg="miramae">miramae</tp:taxon-name-part></tp:taxon-name></italic> occurs in Krasnodarsky krai and Caucasus, Orenburg region, northern Kazakhstan, Altai, Tyva, Irkutsk region and Transbaikalia. The ranges of <italic><tp:taxon-name><tp:taxon-name-part taxon-name-part-type="genus" reg="Chorthippus">C.</tp:taxon-name-part><tp:taxon-name-part taxon-name-part-type="species" reg="miramae">miramae</tp:taxon-name-part></tp:taxon-name></italic> and <italic><tp:taxon-name><tp:taxon-name-part taxon-name-part-type="genus" reg="Chorthippus">C.</tp:taxon-name-part><tp:taxon-name-part taxon-name-part-type="species" reg="maritimus">maritimus</tp:taxon-name-part></tp:taxon-name></italic> overlap in the south-eastern part of European Russia and in surroundings of Baikal Lake.</p></tp:treatment-sec><tp:treatment-sec sec-type="Recognition" id="SECID0EXNBI"><title>Recognition.</title><p>(Table <xref ref-type="table" rid="T1">1</xref>, Figs <xref ref-type="fig" rid="F2">2</xref>, <xref ref-type="fig" rid="F3">3</xref>). <italic><tp:taxon-name><tp:taxon-name-part taxon-name-part-type="genus" reg="Chorthippus">C.</tp:taxon-name-part><tp:taxon-name-part taxon-name-part-type="species" reg="miramae">miramae</tp:taxon-name-part></tp:taxon-name></italic> can be distinguished from most species of the <italic><tp:taxon-name><tp:taxon-name-part taxon-name-part-type="genus" reg="Chorthippus"/><tp:taxon-name-part taxon-name-part-type="species" reg="biguttulus">biguttulus</tp:taxon-name-part></tp:taxon-name></italic> group by remarkably long stridulatory file (Fig. <xref ref-type="fig" rid="F2">2C</xref>). This feature was previously shown by <xref ref-type="bibr" rid="B1">Benediktov (1999)</xref>, who described the last distal stridulatory peg to be situated at least at a level of the second tibial spine when tibia is attached to femur. Within the <italic><tp:taxon-name><tp:taxon-name-part taxon-name-part-type="genus" reg="Chorthippus"/><tp:taxon-name-part taxon-name-part-type="species" reg="biguttulus">biguttulus</tp:taxon-name-part></tp:taxon-name></italic> group, a similarly long file is only shown in <italic><tp:taxon-name><tp:taxon-name-part taxon-name-part-type="genus" reg="Chorthippus">C.</tp:taxon-name-part><tp:taxon-name-part taxon-name-part-type="species" reg="biguttulus">biguttulus</tp:taxon-name-part><tp:taxon-name-part taxon-name-part-type="subspecies" reg="euhedickei">euhedickei</tp:taxon-name-part></tp:taxon-name></italic> von Helversen, 1989, that occurs in the southern Balkans and Anatolia and in <italic><tp:taxon-name><tp:taxon-name-part taxon-name-part-type="genus" reg="Chorthippus">C.</tp:taxon-name-part><tp:taxon-name-part taxon-name-part-type="species" reg="maroccanus">maroccanus</tp:taxon-name-part></tp:taxon-name></italic> Nadig, 1986, that occurs in North Africa (<xref ref-type="bibr" rid="B35">Ragge and Reynolds 1988</xref>; <xref ref-type="bibr" rid="B53">Willemse et al. 2009</xref>). The latter two taxa, however, are quite different from <italic><tp:taxon-name><tp:taxon-name-part taxon-name-part-type="genus" reg="Chorthippus">C.</tp:taxon-name-part><tp:taxon-name-part taxon-name-part-type="species" reg="miramae">miramae</tp:taxon-name-part></tp:taxon-name></italic> in other morphological characters and songs. In other species of the <italic><tp:taxon-name><tp:taxon-name-part taxon-name-part-type="genus" reg="Chorthippus"/><tp:taxon-name-part taxon-name-part-type="species" reg="biguttulus">biguttulus</tp:taxon-name-part></tp:taxon-name></italic> group, the length of stridulatory file is noticeably shorter, and the last distal stridulatory peg is situated at least at the level of the 4<sup>th</sup> tibial spine when the legs are bent (<xref ref-type="bibr" rid="B1">Benediktov 1999</xref>). Notably, in <italic><tp:taxon-name><tp:taxon-name-part taxon-name-part-type="genus" reg="Chorthippus">C.</tp:taxon-name-part><tp:taxon-name-part taxon-name-part-type="species" reg="miramae">miramae</tp:taxon-name-part></tp:taxon-name></italic>, the number of stridulatory pegs is only slightly higher than in <italic><tp:taxon-name><tp:taxon-name-part taxon-name-part-type="genus" reg="Chorthippus">C.</tp:taxon-name-part><tp:taxon-name-part taxon-name-part-type="species" reg="maritimus">maritimus</tp:taxon-name-part></tp:taxon-name></italic>, and can’t be considered as a good character. <italic><tp:taxon-name><tp:taxon-name-part taxon-name-part-type="genus" reg="Chorthippus">C.</tp:taxon-name-part><tp:taxon-name-part taxon-name-part-type="species" reg="miramae">miramae</tp:taxon-name-part></tp:taxon-name></italic> tends to have the longest distance between stigma and the wing tip, and the broadest width of C &amp; Sc areas in comparison to <italic><tp:taxon-name><tp:taxon-name-part taxon-name-part-type="genus" reg="Chorthippus">C.</tp:taxon-name-part><tp:taxon-name-part taxon-name-part-type="species" reg="maritimus">maritimus</tp:taxon-name-part></tp:taxon-name></italic> and <italic><tp:taxon-name><tp:taxon-name-part taxon-name-part-type="genus" reg="Chorthippus">C.</tp:taxon-name-part><tp:taxon-name-part taxon-name-part-type="species" reg="brunneus">brunneus</tp:taxon-name-part></tp:taxon-name></italic>. The <abbrev xmlns:xlink="http://www.w3.org/1999/xlink" xlink:title="principal component analysis" id="ABBRID0EETBI" xlink:type="simple">PCA</abbrev> based on 6 morphological characters shows that <italic><tp:taxon-name><tp:taxon-name-part taxon-name-part-type="genus" reg="Chorthippus">C.</tp:taxon-name-part><tp:taxon-name-part taxon-name-part-type="species" reg="miramae">miramae</tp:taxon-name-part></tp:taxon-name></italic> represents a separate cluster from <italic><tp:taxon-name><tp:taxon-name-part taxon-name-part-type="genus" reg="Chorthippus">C.</tp:taxon-name-part><tp:taxon-name-part taxon-name-part-type="species" reg="maritimus">maritimus</tp:taxon-name-part></tp:taxon-name></italic> and <italic><tp:taxon-name><tp:taxon-name-part taxon-name-part-type="genus" reg="Chorthippus">C.</tp:taxon-name-part><tp:taxon-name-part taxon-name-part-type="species" reg="brunneus">brunneus</tp:taxon-name-part></tp:taxon-name></italic>, but it is stronger in males than in females (Fig. <xref ref-type="fig" rid="F3">3C, D</xref>).</p></tp:treatment-sec><tp:treatment-sec sec-type="description" id="SECID0ENUBI"><title>Description.</title><p>(Table <xref ref-type="table" rid="T1">1</xref>, Figs <xref ref-type="fig" rid="F2">2</xref>, <xref ref-type="fig" rid="F3">3</xref>). The head structure as in genus. Ratio length of vertical diameter of eye to maximum length of foveolae 3.2–3.6 in ♂, 2.8–3.2 in ♀; ratio minimum interocular distance to length of subocular groove 0.6–0.8 in ♂, 0.7–1.0 in ♀. Antennae filiform. Median carina distinct and continuous. Prozona slightly shorter than metazona. Lateral pronotal keels distinctly incurved, ratio minimum to maximum widths 2.1–2.6 in ♂, 2.4–2.6 in ♀. Tympanal aperture 2.8–3.3 times in ♂, 2.8–3.4 in ♀ as long as broad. Fore and hind wings well developed in both sexes, wings far surpassing the apices of the hind knee. Width of costal area of fore wing reaches its maximum in the middle or in the last third part (Fig. <xref ref-type="fig" rid="F2">2A, B</xref>). Width of subcostal area 0.3–0.35 mm in ♂, 0.2–0.23 mm in ♀ (measured along the line of maximal width of costal area). Ratio width of fore wing to width of C &amp; Sc areas 3.0–3.2 in ♂, 4.3–4.5 in ♀. Length of apical constriction (distance from C and Sc confluence to the wing tip) is a quarter of the wing length. Ratio length between stigma center and the wing tip to the wing length 2.1–2.8 in ♂, 1.8–1.9 in ♀. Hind femur gracile, ratio femur length to maximum width 4.5–4.9 in ♂, 4.6–4.9 in ♀. Stridulatory file remarkably long in both sexes: distance between the last peg and the knee tip 2–2.7 times in ♂, 1.7–2.4 in ♀ as large as length of stridulatory file. In males, stridulatory pegs form one row and have different density along the file (Fig. <xref ref-type="fig" rid="F2">2C</xref>). Most proximal part of stridulatory file starts with several rare and dispersed pegs that are followed by more densely disposed pegs. The second part of stridulatory file more prolonged, consisting of more rare pegs with stable inter-peg intervals. In the third, most distal part the peg density decreases proportionally to the length of stridulatory file, and the pegs often do not lay in one raw. In females, stridulatory pegs arranged in one row and distributed rarer than in males. The peg density decreases from the proximal towards the distal parts. The number of stridulatory pegs 118–182 in ♂, 98–157 in ♀. Body coloration similar to coloration of <italic><tp:taxon-name><tp:taxon-name-part taxon-name-part-type="genus" reg="Chorthippus">C.</tp:taxon-name-part><tp:taxon-name-part taxon-name-part-type="species" reg="maritimus">maritimus</tp:taxon-name-part></tp:taxon-name></italic>.</p><p>Measurements in mm. Body length: 14–18 in ♂, 18–24 in ♀, pronotum length: 2.9–3.3 in ♂, 3.8–4.4 in ♀, fore wing length: 13.3–14.6 in ♂, in 16.4–18.3 in ♀, fore wing width 3.1–3.6 in ♂, 3.2–3.5 in ♀, hind femur length: 9.7–10.4 in ♂, 12.6–14.0 in ♀.</p></tp:treatment-sec><tp:treatment-sec sec-type="Calling song" id="SECID0ETVBI"><title>Calling song.</title><p>(Table <xref ref-type="table" rid="T4">4</xref>, Figs <xref ref-type="fig" rid="F5">5</xref>, <xref ref-type="fig" rid="F7">7</xref>). The calling song of <italic><tp:taxon-name><tp:taxon-name-part taxon-name-part-type="genus" reg="Chorthippus">C.</tp:taxon-name-part><tp:taxon-name-part taxon-name-part-type="species" reg="miramae">miramae</tp:taxon-name-part></tp:taxon-name></italic> includes the two types of randomly alternating echemes, typical <italic><tp:taxon-name><tp:taxon-name-part taxon-name-part-type="genus" reg="Chorthippus"/><tp:taxon-name-part taxon-name-part-type="species" reg="maritimus">maritimus</tp:taxon-name-part></tp:taxon-name></italic>-like and optional <italic><tp:taxon-name><tp:taxon-name-part taxon-name-part-type="genus" reg="Chorthippus"/><tp:taxon-name-part taxon-name-part-type="species" reg="brunneus">brunneus</tp:taxon-name-part></tp:taxon-name></italic>-like echemes. The first echeme type was present in the songs of all 34 males recorded, the second echeme type – in the songs of 28 males. The song usually starts with the <italic><tp:taxon-name><tp:taxon-name-part taxon-name-part-type="genus" reg="Chorthippus"/><tp:taxon-name-part taxon-name-part-type="species" reg="maritimus">maritimus</tp:taxon-name-part></tp:taxon-name></italic>-like echeme, which is similar to the <italic><tp:taxon-name><tp:taxon-name-part taxon-name-part-type="genus" reg="Chorthippus">C.</tp:taxon-name-part><tp:taxon-name-part taxon-name-part-type="species" reg="maritimus">maritimus</tp:taxon-name-part></tp:taxon-name></italic> calling song, but lasting shorter (the median duration varies in the range of 0.3–2.9 s). The number of syllables per echeme varies in the range of 5 to 35. Each echeme starts with the low-amplitude syllables. In short echemes, the amplitude reaches its maximum in about the echeme middle (Fig. <xref ref-type="fig" rid="F7">7F</xref>). In long echemes, the amplitude gradually increases, and keeps a constant level after about one quarter of an echeme (Fig. <xref ref-type="fig" rid="F7">7G</xref>). The syllables are about 1.5 times as short as the syllables in <italic><tp:taxon-name><tp:taxon-name-part taxon-name-part-type="genus" reg="Chorthippus">C.</tp:taxon-name-part><tp:taxon-name-part taxon-name-part-type="species" reg="maritimus">maritimus</tp:taxon-name-part></tp:taxon-name></italic>, lasting in the range of about 66–114 ms (Table <xref ref-type="table" rid="T4">4</xref>). The syllable duration is rather stable within one population; however, it is more variable between populations. Oscillographic analysis shows no distinct pulses within the syllables in some populations, whereas distinct pulses are visible on the oscillograms of the songs from other populations. The shift between the two legs is greater in <italic><tp:taxon-name><tp:taxon-name-part taxon-name-part-type="genus" reg="Chorthippus">C.</tp:taxon-name-part><tp:taxon-name-part taxon-name-part-type="species" reg="miramae">miramae</tp:taxon-name-part></tp:taxon-name></italic> than in <italic><tp:taxon-name><tp:taxon-name-part taxon-name-part-type="genus" reg="Chorthippus">C.</tp:taxon-name-part><tp:taxon-name-part taxon-name-part-type="species" reg="maritimus">maritimus</tp:taxon-name-part></tp:taxon-name></italic> (Fig. <xref ref-type="fig" rid="F7">7I, J</xref>).</p><table-wrap id="T4" position="float" orientation="portrait"><label>Table 4.</label><caption><p>Calling songs parameters of <italic><tp:taxon-name><tp:taxon-name-part taxon-name-part-type="genus" reg="Chorthippus">Chorthippus</tp:taxon-name-part><tp:taxon-name-part taxon-name-part-type="species" reg="miramae">miramae</tp:taxon-name-part></tp:taxon-name></italic>. For each parameter, medians, the lower and upper quartiles are shown.</p></caption><table id="TID0EWTBI" rules="all"><tbody><tr><th rowspan="2" colspan="1">Locality</th><th rowspan="2" colspan="1">Number of recorded males (measurements)</th><th rowspan="2" colspan="1">Temperature, ˚ C</th><th rowspan="1" colspan="4"><italic><tp:taxon-name><tp:taxon-name-part taxon-name-part-type="genus" reg="Chorthippus"/><tp:taxon-name-part taxon-name-part-type="species" reg="maritimus">maritimus</tp:taxon-name-part></tp:taxon-name></italic>-like part</th><th rowspan="1" colspan="3"><italic><tp:taxon-name><tp:taxon-name-part taxon-name-part-type="genus" reg="Chorthippus"/><tp:taxon-name-part taxon-name-part-type="species" reg="brunneus">brunneus</tp:taxon-name-part></tp:taxon-name></italic>-like part</th></tr><tr><th rowspan="1" colspan="1">echeme duration, s</th><th rowspan="1" colspan="1">echeme rate, /s</th><th rowspan="1" colspan="1">syllable duration, ms</th><th rowspan="1" colspan="1">syllable rate, /s</th><th rowspan="1" colspan="1">echeme duration, s</th><th rowspan="1" colspan="1">echeme rate, /s</th><th rowspan="1" colspan="1">pulse rate, /s</th></tr><tr><td rowspan="2" colspan="1">29–30</td><td rowspan="2" colspan="1">7 (40)</td><td rowspan="1" colspan="1">25–28;</td><td rowspan="1" colspan="1">2.9</td><td rowspan="1" colspan="1">0.28</td><td rowspan="1" colspan="1">114</td><td rowspan="1" colspan="1">7.81</td><td rowspan="1" colspan="1">1.4</td><td rowspan="1" colspan="1">0.19</td><td rowspan="1" colspan="1">76.9</td></tr><tr><td rowspan="1" colspan="1">30–32</td><td rowspan="1" colspan="1">1.8; 3.8</td><td rowspan="1" colspan="1">0.16; 0.29</td><td rowspan="1" colspan="1">99;135</td><td rowspan="1" colspan="1">7.16;8.53</td><td rowspan="1" colspan="1">1.0; 1.7</td><td rowspan="1" colspan="1">0.14; 0.20</td><td rowspan="1" colspan="1">66.7; 90.1</td></tr><tr><td rowspan="2" colspan="1">36</td><td rowspan="2" colspan="1">2 (20)</td><td rowspan="2" colspan="1">30</td><td rowspan="1" colspan="1">2.4</td><td rowspan="1" colspan="1">0.07</td><td rowspan="1" colspan="1">86</td><td rowspan="1" colspan="1">9.2</td><td rowspan="1" colspan="1">0.8</td><td rowspan="1" colspan="1">0.21</td><td rowspan="1" colspan="1">95.5</td></tr><tr><td rowspan="1" colspan="1">2.2; 2.7</td><td rowspan="1" colspan="1">0.07; 0.07</td><td rowspan="1" colspan="1">78; 98</td><td rowspan="1" colspan="1">9.7; 11.3</td><td rowspan="1" colspan="1">0.8; 0.9</td><td rowspan="1" colspan="1">0.17; 0.22</td><td rowspan="1" colspan="1">81.7;102.8</td></tr><tr><td rowspan="2" colspan="1">48</td><td rowspan="2" colspan="1">6 (60)</td><td rowspan="1" colspan="1">28–30;</td><td rowspan="1" colspan="1">0.9</td><td rowspan="1" colspan="1">0.47</td><td rowspan="1" colspan="1">66</td><td rowspan="1" colspan="1">13.8</td><td rowspan="1" colspan="1">0.4</td><td rowspan="1" colspan="1">0.31</td><td rowspan="1" colspan="1">83.3</td></tr><tr><td rowspan="1" colspan="1">34</td><td rowspan="1" colspan="1">0.8; 0.9</td><td rowspan="1" colspan="1">0.40; 0.59</td><td rowspan="1" colspan="1">60; 74</td><td rowspan="1" colspan="1">12.5; 14.9</td><td rowspan="1" colspan="1">0.3; 0.8</td><td rowspan="1" colspan="1">0.29; 0.37</td><td rowspan="1" colspan="1">71.4; 100</td></tr><tr><td rowspan="2" colspan="1">56</td><td rowspan="2" colspan="1">2 (15)</td><td rowspan="2" colspan="1">31</td><td rowspan="1" colspan="1">0.3</td><td rowspan="1" colspan="1">1.4</td><td rowspan="1" colspan="1">69</td><td rowspan="1" colspan="1">14.6</td><td rowspan="2" colspan="1">n/a</td><td rowspan="2" colspan="1">n/a</td><td rowspan="2" colspan="1">n/a</td></tr><tr><td rowspan="1" colspan="1">0.3; 0.4</td><td rowspan="1" colspan="1">1.2; 1.8</td><td rowspan="1" colspan="1">61; 76</td><td rowspan="1" colspan="1">13.2; 16.3</td></tr><tr><td rowspan="2" colspan="1">71</td><td rowspan="2" colspan="1">3 (13)</td><td rowspan="1" colspan="1">25–26;</td><td rowspan="1" colspan="1">0.8</td><td rowspan="1" colspan="1">0.40</td><td rowspan="1" colspan="1">76</td><td rowspan="1" colspan="1">10.5</td><td rowspan="1" colspan="1">1.0</td><td rowspan="2" colspan="1">n/a</td><td rowspan="1" colspan="1">47.6</td></tr><tr><td rowspan="1" colspan="1">30</td><td rowspan="1" colspan="1">0.8; 1.1</td><td rowspan="1" colspan="1">0.36; 0.45</td><td rowspan="1" colspan="1">64; 91</td><td rowspan="1" colspan="1">9.6; 13.0</td><td rowspan="1" colspan="1">0.9; 1.2</td><td rowspan="1" colspan="1">23.4; 62.5</td></tr><tr><td rowspan="2" colspan="1">73</td><td rowspan="2" colspan="1">5 (26)</td><td rowspan="2" colspan="1"/><td rowspan="1" colspan="1">0.8</td><td rowspan="1" colspan="1">0.36</td><td rowspan="1" colspan="1">68</td><td rowspan="1" colspan="1">13.0</td><td rowspan="1" colspan="1">0.3</td><td rowspan="1" colspan="1">0.31</td><td rowspan="1" colspan="1">83.3</td></tr><tr><td rowspan="1" colspan="1">0.7; 0.8</td><td rowspan="1" colspan="1">0.34; 0.44</td><td rowspan="1" colspan="1">64; 75</td><td rowspan="1" colspan="1">12.4; 14.3</td><td rowspan="1" colspan="1">0.3; 0.7</td><td rowspan="1" colspan="1">0.30; 0.33</td><td rowspan="1" colspan="1">70.2; 93.2</td></tr><tr><td rowspan="2" colspan="1">74</td><td rowspan="2" colspan="1">5 (20)</td><td rowspan="2" colspan="1">29–30</td><td rowspan="1" colspan="1">2.0</td><td rowspan="1" colspan="1">0.16</td><td rowspan="1" colspan="1">85</td><td rowspan="1" colspan="1">10.7</td><td rowspan="1" colspan="1">1.2</td><td rowspan="1" colspan="1">0.26</td><td rowspan="1" colspan="1">76.9</td></tr><tr><td rowspan="1" colspan="1">2.0; 2.8</td><td rowspan="1" colspan="1">0.15; 0.17</td><td rowspan="1" colspan="1">81; 91</td><td rowspan="1" colspan="1">10.1; 11.2</td><td rowspan="1" colspan="1">1.0; 1.3</td><td rowspan="1" colspan="1">0.22; 0.28</td><td rowspan="1" colspan="1">71.4; 83.3</td></tr><tr><td rowspan="2" colspan="1">76</td><td rowspan="2" colspan="1">3 (10)</td><td rowspan="2" colspan="1">35</td><td rowspan="1" colspan="1">2.6</td><td rowspan="1" colspan="1">0.20</td><td rowspan="1" colspan="1">80</td><td rowspan="1" colspan="1">11.0</td><td rowspan="1" colspan="1">1.3</td><td rowspan="1" colspan="1">0.23</td><td rowspan="1" colspan="1">83.3</td></tr><tr><td rowspan="1" colspan="1">1.9; 3.0</td><td rowspan="1" colspan="1">0.19; 0.21</td><td rowspan="1" colspan="1">75; 85</td><td rowspan="1" colspan="1">10.7; 11.6</td><td rowspan="1" colspan="1">1.0; 1.5</td><td rowspan="1" colspan="1">0.20; 0.30</td><td rowspan="1" colspan="1">71.4; 90.9</td></tr></tbody></table><table-wrap-foot><fn><p>*n/a – non-applicable</p></fn></table-wrap-foot></table-wrap><fig id="F7" position="float" orientation="portrait"><object-id xmlns:xlink="http://www.w3.org/1999/xlink" content-type="doi" xlink:type="simple">10.3897/zookeys.1073.75539.figure7</object-id><object-id xmlns:xlink="http://www.w3.org/1999/xlink" content-type="arpha" xlink:type="simple">D1756B98-75F8-5D44-A4EC-E132693A9C0C</object-id><label>Figure 7.</label><caption><p>Oscillograms of calling songs of <italic><tp:taxon-name><tp:taxon-name-part taxon-name-part-type="genus" reg="Chorthippus">Chorthippus</tp:taxon-name-part><tp:taxon-name-part taxon-name-part-type="species" reg="miramae">miramae</tp:taxon-name-part></tp:taxon-name></italic> from Orenburg region <bold>A</bold>, West-Kazakhstan region <bold>C</bold> and Buryatia <bold>D,E</bold>. Song recordings are presented at three different speeds (faster oscillograms of the indicated parts of the songs shown in <bold>F–J</bold>. At small scales (<bold>A–D</bold>) the <italic><tp:taxon-name><tp:taxon-name-part taxon-name-part-type="genus" reg="Chorthippus"/><tp:taxon-name-part taxon-name-part-type="species" reg="maritimus">maritimus</tp:taxon-name-part></tp:taxon-name></italic>-like echemes can be distinguished from the <italic><tp:taxon-name><tp:taxon-name-part taxon-name-part-type="genus" reg="Chorthippus"/><tp:taxon-name-part taxon-name-part-type="species" reg="brunneus">brunneus</tp:taxon-name-part></tp:taxon-name></italic>-like echemes by the higher amplitude. In all oscillograms the two upper lines are recordings of hind leg movements and the lower line is the sound recording. The ambient temperature near a singing male was 34 – 35 °C in (<bold>A,E</bold>) and 29 – 31°C in other cases.</p></caption><graphic xmlns:xlink="http://www.w3.org/1999/xlink" xlink:href="zookeys-1073-021-g007.jpg" position="float" orientation="portrait" xlink:type="simple" id="oo_615529.jpg"><uri content-type="original_file" xlink:type="simple">https://binary.pensoft.net/fig/615529</uri></graphic></fig><p>The <italic><tp:taxon-name><tp:taxon-name-part taxon-name-part-type="genus" reg="Chorthippus"/><tp:taxon-name-part taxon-name-part-type="species" reg="brunneus">brunneus</tp:taxon-name-part></tp:taxon-name></italic>-like echemes are more often produced by the males from the Siberian and the east-european Russian populations, but they are rare in the songs from northern Kazakhstan. The echeme duration in <italic><tp:taxon-name><tp:taxon-name-part taxon-name-part-type="genus" reg="Chorthippus">C.</tp:taxon-name-part><tp:taxon-name-part taxon-name-part-type="species" reg="miramae">miramae</tp:taxon-name-part></tp:taxon-name></italic> is almost three times as high as in <italic><tp:taxon-name><tp:taxon-name-part taxon-name-part-type="genus" reg="Chorthippus">C.</tp:taxon-name-part><tp:taxon-name-part taxon-name-part-type="species" reg="brunneus">brunneus</tp:taxon-name-part></tp:taxon-name></italic> (Fig. <xref ref-type="fig" rid="F5">5A</xref>). Similarly to <italic><tp:taxon-name><tp:taxon-name-part taxon-name-part-type="genus" reg="Chorthippus">C.</tp:taxon-name-part><tp:taxon-name-part taxon-name-part-type="species" reg="brunneus">brunneus</tp:taxon-name-part></tp:taxon-name></italic>, the <italic><tp:taxon-name><tp:taxon-name-part taxon-name-part-type="genus" reg="Chorthippus">C.</tp:taxon-name-part><tp:taxon-name-part taxon-name-part-type="species" reg="miramae">miramae</tp:taxon-name-part></tp:taxon-name></italic> echeme consists of the short pulses, the amplitude of which gradually increases, reaching maximum intensity at about half of its duration, and then gradually decreases towards the end. The pulse duration and the pulse rate in <italic><tp:taxon-name><tp:taxon-name-part taxon-name-part-type="genus" reg="Chorthippus">C.</tp:taxon-name-part><tp:taxon-name-part taxon-name-part-type="species" reg="miramae">miramae</tp:taxon-name-part></tp:taxon-name></italic> are almost the same as in <italic><tp:taxon-name><tp:taxon-name-part taxon-name-part-type="genus" reg="Chorthippus">C.</tp:taxon-name-part><tp:taxon-name-part taxon-name-part-type="species" reg="brunneus">brunneus</tp:taxon-name-part></tp:taxon-name></italic> (9–13 ms and 77–96 /s respectively, data are given for 29–30°C). However, the leg movement patterns are different in two species. In <italic><tp:taxon-name><tp:taxon-name-part taxon-name-part-type="genus" reg="Chorthippus">C.</tp:taxon-name-part><tp:taxon-name-part taxon-name-part-type="species" reg="miramae">miramae</tp:taxon-name-part></tp:taxon-name></italic>, the <italic><tp:taxon-name><tp:taxon-name-part taxon-name-part-type="genus" reg="Chorthippus"/><tp:taxon-name-part taxon-name-part-type="species" reg="brunneus">brunneus</tp:taxon-name-part></tp:taxon-name></italic>-like echeme is produced by simple up and down leg-movements that vary in amplitude and duration (Fig. <xref ref-type="fig" rid="F7">7J</xref>). In <italic><tp:taxon-name><tp:taxon-name-part taxon-name-part-type="genus" reg="Chorthippus">C.</tp:taxon-name-part><tp:taxon-name-part taxon-name-part-type="species" reg="brunneus">brunneus</tp:taxon-name-part></tp:taxon-name></italic>, each leg generates a simple upstroke but a two-step downstroke (Fig. <xref ref-type="fig" rid="F4">4D</xref>). The oscillographic analysis of the <italic><tp:taxon-name><tp:taxon-name-part taxon-name-part-type="genus" reg="Chorthippus">C.</tp:taxon-name-part><tp:taxon-name-part taxon-name-part-type="species" reg="miramae">miramae</tp:taxon-name-part></tp:taxon-name></italic> song shows that the pulses highly vary in amplitude and duration, whereas the pulses in the <italic><tp:taxon-name><tp:taxon-name-part taxon-name-part-type="genus" reg="Chorthippus">C.</tp:taxon-name-part><tp:taxon-name-part taxon-name-part-type="species" reg="brunneus">brunneus</tp:taxon-name-part></tp:taxon-name></italic> song are much more stable in these parameters. In some males of <italic><tp:taxon-name><tp:taxon-name-part taxon-name-part-type="genus" reg="Chorthippus">C.</tp:taxon-name-part><tp:taxon-name-part taxon-name-part-type="species" reg="miramae">miramae</tp:taxon-name-part></tp:taxon-name></italic>, the pulses are tended to group into syllables; the pulse number per syllable is unstable (Fig. <xref ref-type="fig" rid="F7">7H</xref>).</p><p>The order of the two echeme types in the <italic><tp:taxon-name><tp:taxon-name-part taxon-name-part-type="genus" reg="Chorthippus">C.</tp:taxon-name-part><tp:taxon-name-part taxon-name-part-type="species" reg="miramae">miramae</tp:taxon-name-part></tp:taxon-name></italic> song is erratic, though there are some common variants in different populations. For example, several <italic><tp:taxon-name><tp:taxon-name-part taxon-name-part-type="genus" reg="Chorthippus"/><tp:taxon-name-part taxon-name-part-type="species" reg="maritimus">maritimus</tp:taxon-name-part></tp:taxon-name></italic>-like echemes are followed by one <italic><tp:taxon-name><tp:taxon-name-part taxon-name-part-type="genus" reg="Chorthippus"/><tp:taxon-name-part taxon-name-part-type="species" reg="brunneus">brunneus</tp:taxon-name-part></tp:taxon-name></italic>-like echeme (Fig. <xref ref-type="fig" rid="F7">7D</xref>). Another variant implies alternation of the two echeme types. A rarer case is when one <italic><tp:taxon-name><tp:taxon-name-part taxon-name-part-type="genus" reg="Chorthippus"/><tp:taxon-name-part taxon-name-part-type="species" reg="maritimus">maritimus</tp:taxon-name-part></tp:taxon-name></italic>-like echeme is followed by several echemes of the second type (Fig. <xref ref-type="fig" rid="F7">7A, E</xref>). The intervals between echemes of the same type may exceed the echeme duration 1.5–3 times for the <italic><tp:taxon-name><tp:taxon-name-part taxon-name-part-type="genus" reg="Chorthippus"/><tp:taxon-name-part taxon-name-part-type="species" reg="maritimus">maritimus</tp:taxon-name-part></tp:taxon-name></italic>-like echemes, and 3–5 times for the <italic><tp:taxon-name><tp:taxon-name-part taxon-name-part-type="genus" reg="Chorthippus"/><tp:taxon-name-part taxon-name-part-type="species" reg="brunneus">brunneus</tp:taxon-name-part></tp:taxon-name></italic>-like echemes. An interval between the <italic><tp:taxon-name><tp:taxon-name-part taxon-name-part-type="genus" reg="Chorthippus"/><tp:taxon-name-part taxon-name-part-type="species" reg="maritimus">maritimus</tp:taxon-name-part></tp:taxon-name></italic>-like and the subsequent <italic><tp:taxon-name><tp:taxon-name-part taxon-name-part-type="genus" reg="Chorthippus"/><tp:taxon-name-part taxon-name-part-type="species" reg="brunneus">brunneus</tp:taxon-name-part></tp:taxon-name></italic>-like echemes can be very short (Fig. <xref ref-type="fig" rid="F7">7F, J</xref>), or can exceed the echeme duration 3–5 times.</p></tp:treatment-sec><tp:treatment-sec sec-type="Courtship song and female response song" id="SECID0E3SCI"><title>Courtship song and female response song.</title><p>(Fig. <xref ref-type="fig" rid="F8">8</xref>). The courtship song of <italic><tp:taxon-name><tp:taxon-name-part taxon-name-part-type="genus" reg="Chorthippus">C.</tp:taxon-name-part><tp:taxon-name-part taxon-name-part-type="species" reg="miramae">miramae</tp:taxon-name-part></tp:taxon-name></italic> consists of the <italic><tp:taxon-name><tp:taxon-name-part taxon-name-part-type="genus" reg="Chorthippus"/><tp:taxon-name-part taxon-name-part-type="species" reg="brunneus">brunneus</tp:taxon-name-part></tp:taxon-name></italic>-like echemes. However, the courtship sound is much softer than in the calling song. The courtship echemes are shorter than in the calling song, not reaching 1 s (the median duration is about 0.4 s). The echemes are usually repeated at the rate of about 0.2–0.6/s, and their duration varies from 0.7 to 1.0 s. Pulses are short (6–9 ms), frequent (repeated at the rate of 61–95/s), and of a low amplitude (Fig. <xref ref-type="fig" rid="F8">8F</xref>). In some cases, the leg movements do not produce any sound at all (Fig. <xref ref-type="fig" rid="F8">8A, D</xref>).</p><fig id="F8" position="float" orientation="portrait"><object-id xmlns:xlink="http://www.w3.org/1999/xlink" content-type="doi" xlink:type="simple">10.3897/zookeys.1073.75539.figure8</object-id><object-id xmlns:xlink="http://www.w3.org/1999/xlink" content-type="arpha" xlink:type="simple">78E44752-7637-5943-900E-25F1333A9E1B</object-id><label>Figure 8.</label><caption><p>Oscillograms of courtship songs and female response songs in <italic><tp:taxon-name><tp:taxon-name-part taxon-name-part-type="genus" reg="Chorthippus">Chorthippus</tp:taxon-name-part><tp:taxon-name-part taxon-name-part-type="species" reg="miramae">miramae</tp:taxon-name-part></tp:taxon-name></italic> from Pavlodar region <bold>A</bold> West-Kazakhstan region <bold>B</bold> and Altai republic <bold>C</bold>. Song recordings are presented at three different speeds (faster oscillograms of the indicated parts of the songs shown in <bold>D–F</bold>). During courtship, a male can produce audible (<bold>C,F</bold>) or silent (<bold>A,D</bold>) variants of song. Female responses with leg movements recordings (B, E) and without them (<bold>A,D</bold>) are shown. In all oscillograms the two upper lines are recordings of hind leg movements and the lower line is the sound recording. The ambient temperature near a singing specimen was 29 – 31°C.</p></caption><graphic xmlns:xlink="http://www.w3.org/1999/xlink" xlink:href="zookeys-1073-021-g008.jpg" position="float" orientation="portrait" xlink:type="simple" id="oo_615530.jpg"><uri content-type="original_file" xlink:type="simple">https://binary.pensoft.net/fig/615530</uri></graphic></fig><p>A female produces the <italic><tp:taxon-name><tp:taxon-name-part taxon-name-part-type="genus" reg="Chorthippus"/><tp:taxon-name-part taxon-name-part-type="species" reg="brunneus">brunneus</tp:taxon-name-part></tp:taxon-name></italic>-like song in response to the male courtship or rivalry song (Fig. <xref ref-type="fig" rid="F8">8A, B</xref>). The female alternates her response echemes with the male echemes (Fig. <xref ref-type="fig" rid="F8">8D</xref>). The duration of the female echeme is similar to that in the male courtship, or 1.5–2 times longer than in the male courtship. The leg movement pattern in the female response song is similar to that in the male courtship song, but less regular (Fig. <xref ref-type="fig" rid="F8">8E, F</xref>). The pulses are longer (10–21 ms) and repeated at the rate of 43–77/s, especially in the first third of the echeme (Fig. <xref ref-type="fig" rid="F8">8D, E</xref>).</p></tp:treatment-sec><tp:treatment-sec sec-type="Rivalry song" id="SECID0EFWCI"><title>Rivalry song.</title><p>(Fig. <xref ref-type="fig" rid="F9">9</xref>). Several males of <italic><tp:taxon-name><tp:taxon-name-part taxon-name-part-type="genus" reg="Chorthippus">C.</tp:taxon-name-part><tp:taxon-name-part taxon-name-part-type="species" reg="miramae">miramae</tp:taxon-name-part></tp:taxon-name></italic> sitting close to each other produce a diversity of echemes of different duration, structure and leg movement pattern. For example, one can find a rivalry song similar to that of <italic><tp:taxon-name><tp:taxon-name-part taxon-name-part-type="genus" reg="Chorthippus">C.</tp:taxon-name-part><tp:taxon-name-part taxon-name-part-type="species" reg="maritimus">maritimus</tp:taxon-name-part></tp:taxon-name></italic>, which starts with the prolonged first syllable, which results from the prolonged first downstroke (Fig. <xref ref-type="fig" rid="F9">9D, E</xref>). The pulses produced during the first downstroke follow twice as slowly as the pulses of the subsequent syllables. The subsequent syllables are of the same structure as in the <italic><tp:taxon-name><tp:taxon-name-part taxon-name-part-type="genus" reg="Chorthippus"/><tp:taxon-name-part taxon-name-part-type="species" reg="maritimus">maritimus</tp:taxon-name-part></tp:taxon-name></italic>-like echeme of the calling song.</p><fig id="F9" position="float" orientation="portrait"><object-id xmlns:xlink="http://www.w3.org/1999/xlink" content-type="doi" xlink:type="simple">10.3897/zookeys.1073.75539.figure9</object-id><object-id xmlns:xlink="http://www.w3.org/1999/xlink" content-type="arpha" xlink:type="simple">1149216B-2D55-5AD4-B666-250872D003BB</object-id><label>Figure 9.</label><caption><p>Oscillograms of rivalry songs in <italic><tp:taxon-name><tp:taxon-name-part taxon-name-part-type="genus" reg="Chorthippus">Chorthippus</tp:taxon-name-part><tp:taxon-name-part taxon-name-part-type="species" reg="miramae">miramae</tp:taxon-name-part></tp:taxon-name></italic> from Altai republic <bold>A</bold> and Pavlodar region of Kazakhstan <bold>B,C</bold>. Song recordings are presented at three different speeds (faster oscillograms of the indicated parts of the songs shown in <bold>D–H</bold>). In all oscillograms the two upper lines are recordings of hind leg movements and the lower line is the sound recording. The ambient temperature near a singing male was 29 – 31°C.</p></caption><graphic xmlns:xlink="http://www.w3.org/1999/xlink" xlink:href="zookeys-1073-021-g009.jpg" position="float" orientation="portrait" xlink:type="simple" id="oo_615531.jpg"><uri content-type="original_file" xlink:type="simple">https://binary.pensoft.net/fig/615531</uri></graphic></fig><p>Most often, the males produce single syllables similar to the first one with distinct pulses described above. These syllables are repeated at the rate of about 2–2.5 /s (Fig. <xref ref-type="fig" rid="F9">9F, G</xref>). Notably, the two legs may produce different number of the up and down strokes. Rarely, the males produce the <italic><tp:taxon-name><tp:taxon-name-part taxon-name-part-type="genus" reg="Chorthippus"/><tp:taxon-name-part taxon-name-part-type="species" reg="maritimus">maritimus</tp:taxon-name-part></tp:taxon-name></italic>-like echeme without the first syllable of distinct pulses (Fig. <xref ref-type="fig" rid="F9">9H</xref>).</p><p>The same male may produce echemes of different structure in the rivalry situations. Some females are actively responding to the male rivalry songs.</p></tp:treatment-sec><tp:treatment-sec><!--Section generated to contain objects referenced in tp:taxon-treatment.--><fig id="F1" position="float" orientation="portrait"><object-id xmlns:xlink="http://www.w3.org/1999/xlink" content-type="doi" xlink:type="simple">10.3897/zookeys.1073.75539.figure1</object-id><object-id xmlns:xlink="http://www.w3.org/1999/xlink" content-type="arpha" xlink:type="simple">93E1D635-9225-5D21-81CE-4964FBC9B7F7</object-id><label>Figure 1.</label><caption><p>Map of localities where the specimens of <italic><tp:taxon-name><tp:taxon-name-part taxon-name-part-type="genus" reg="Chorthippus">Chorthippus</tp:taxon-name-part><tp:taxon-name-part taxon-name-part-type="species" reg="brunneus">brunneus</tp:taxon-name-part></tp:taxon-name></italic> (green triangles), <italic><tp:taxon-name><tp:taxon-name-part taxon-name-part-type="genus" reg="Chorthippus">C.</tp:taxon-name-part><tp:taxon-name-part taxon-name-part-type="species" reg="maritimus">maritimus</tp:taxon-name-part></tp:taxon-name></italic> (red squares) and <italic><tp:taxon-name><tp:taxon-name-part taxon-name-part-type="genus" reg="Chorthippus">C.</tp:taxon-name-part><tp:taxon-name-part taxon-name-part-type="species" reg="miramae">miramae</tp:taxon-name-part></tp:taxon-name></italic> (blue circles) were collected. The localities with song recordings are numbered and marked by filled icons.</p></caption><graphic xmlns:xlink="http://www.w3.org/1999/xlink" xlink:href="zookeys-1073-021-g001.jpg" position="float" orientation="portrait" xlink:type="simple" id="oo_615523.jpg"><uri content-type="original_file" xlink:type="simple">https://binary.pensoft.net/fig/615523</uri></graphic></fig><table-wrap id="T1" position="float" orientation="portrait"><label>Table 1.</label><caption><p>Morphological measurements in three species of the <italic><tp:taxon-name><tp:taxon-name-part taxon-name-part-type="genus" reg="Chorthippus">Chorthippus</tp:taxon-name-part><tp:taxon-name-part taxon-name-part-type="species" reg="biguttulus">biguttulus</tp:taxon-name-part></tp:taxon-name></italic> group. For each character, mean, standard deviation, min and max are shown. Abbreviations in brackets see in Fig. <xref ref-type="fig" rid="F2">2</xref>.</p></caption><table id="TID0EL1BG" rules="all"><tbody><tr><th rowspan="3" colspan="1">Number of specimens</th><th rowspan="1" colspan="3">Males</th><th rowspan="1" colspan="3">Females</th></tr><tr><th rowspan="1" colspan="1">
                  <italic>
                    <tp:taxon-name><tp:taxon-name-part taxon-name-part-type="genus" reg="Chorthippus">C.</tp:taxon-name-part><tp:taxon-name-part taxon-name-part-type="species" reg="miramae">miramae</tp:taxon-name-part></tp:taxon-name>
                  </italic>
                </th><th rowspan="1" colspan="1">
                  <italic>
                    <tp:taxon-name><tp:taxon-name-part taxon-name-part-type="genus" reg="Chorthippus">C.</tp:taxon-name-part><tp:taxon-name-part taxon-name-part-type="species" reg="maritimus">maritimus</tp:taxon-name-part></tp:taxon-name>
                  </italic>
                </th><th rowspan="1" colspan="1">
                  <italic>
                    <tp:taxon-name><tp:taxon-name-part taxon-name-part-type="genus" reg="Chorthippus">C.</tp:taxon-name-part><tp:taxon-name-part taxon-name-part-type="species" reg="brunneus">brunneus</tp:taxon-name-part></tp:taxon-name>
                  </italic>
                </th><th rowspan="1" colspan="1">
                  <italic>
                    <tp:taxon-name><tp:taxon-name-part taxon-name-part-type="genus" reg="Chorthippus">C.</tp:taxon-name-part><tp:taxon-name-part taxon-name-part-type="species" reg="miramae">miramae</tp:taxon-name-part></tp:taxon-name>
                  </italic>
                </th><th rowspan="1" colspan="1">
                  <italic>
                    <tp:taxon-name><tp:taxon-name-part taxon-name-part-type="genus" reg="Chorthippus">C.</tp:taxon-name-part><tp:taxon-name-part taxon-name-part-type="species" reg="maritimus">maritimus</tp:taxon-name-part></tp:taxon-name>
                  </italic>
                </th><th rowspan="1" colspan="1">
                  <italic>
                    <tp:taxon-name><tp:taxon-name-part taxon-name-part-type="genus" reg="Chorthippus">C.</tp:taxon-name-part><tp:taxon-name-part taxon-name-part-type="species" reg="brunneus">brunneus</tp:taxon-name-part></tp:taxon-name>
                  </italic>
                </th></tr><tr><th rowspan="1" colspan="1">133</th><th rowspan="1" colspan="1">122</th><th rowspan="1" colspan="1">53</th><th rowspan="1" colspan="1">50</th><th rowspan="1" colspan="1">28</th><th rowspan="1" colspan="1">35</th></tr><tr><td rowspan="1" colspan="1">Length of pronotum, mm</td><td rowspan="1" colspan="1">3.14±0.25 2.60–3.70</td><td rowspan="1" colspan="1">3.25±0.23 2.80–3.60</td><td rowspan="1" colspan="1">3.06±0.15 2.80–3.50</td><td rowspan="1" colspan="1">4.17±0.36 3.50–4.90</td><td rowspan="1" colspan="1">4.26 ±0.25 3.80–4.80</td><td rowspan="1" colspan="1">3.89±0.27 3.40–4.40</td></tr><tr><td rowspan="1" colspan="1">Length of fore wing, mm</td><td rowspan="1" colspan="1">14.06±0.89 12.10–16.30</td><td rowspan="1" colspan="1">14.87±1.09 12.50–16.60</td><td rowspan="1" colspan="1">14.30±0.82 12.40–15.70</td><td rowspan="1" colspan="1">17.49±1.46 12.40–19.90</td><td rowspan="1" colspan="1">17.78±1.18 15.20–20.70</td><td rowspan="1" colspan="1">17.12±1.29 14.30–19.20</td></tr><tr><td rowspan="1" colspan="1">Length from stigma to tip of fore wing, mm</td><td rowspan="1" colspan="1">6.07±0.64 4.30–7.70</td><td rowspan="1" colspan="1">5.90±0.69 4.50–7.30</td><td rowspan="1" colspan="1">5.61±0.38 4.60–6.20</td><td rowspan="1" colspan="1">8.38±0.73 6.60–10.80</td><td rowspan="1" colspan="1">7.47±0.97 5.80–9.90</td><td rowspan="1" colspan="1">6.75±0.99 4.10–8.30</td></tr><tr><td rowspan="1" colspan="1">Width of C &amp; Sc areas, mm</td><td rowspan="1" colspan="1">10.53±0.96 7.00–13.00</td><td rowspan="1" colspan="1">9.52±0.84 7.50–11.00</td><td rowspan="1" colspan="1">9.05±0.61 7.50–10.00</td><td rowspan="1" colspan="1">7.58±0.65 6.00–9.00</td><td rowspan="1" colspan="1">7.20±0.75 6.00–9.00</td><td rowspan="1" colspan="1">7.10±0.64 6.00–9.00</td></tr><tr><td rowspan="1" colspan="1">Length of hind femur, mm</td><td rowspan="1" colspan="1">10.09±0.58 8.90–11.7</td><td rowspan="1" colspan="1">10.21±0.61 9.20–12.80</td><td rowspan="1" colspan="1">9.57±0.41 8.70–10.70</td><td rowspan="1" colspan="1">13.21±1.09 9.30–15.20</td><td rowspan="1" colspan="1">13.48±0.99 11.90–15.40</td><td rowspan="1" colspan="1">12.21±0.99 10.20–14.40</td></tr><tr><td rowspan="1" colspan="1">Length of stridulatory file, mm</td><td rowspan="1" colspan="1">5.78±0.87 3.10–7.45</td><td rowspan="1" colspan="1">4.41±0.55 3.40–6.30</td><td rowspan="1" colspan="1">3.13±0.25 2.70–3.90</td><td rowspan="1" colspan="1">7.35±0.76 5.70–9.20</td><td rowspan="1" colspan="1">5.45±1.04 3.50–8.50</td><td rowspan="1" colspan="1">4.29±0.99 3.10–7.70</td></tr><tr><td rowspan="1" colspan="1">Length from last distal peg to tip of knee, mm</td><td rowspan="1" colspan="1">2.73±0.69 1.60–5.05</td><td rowspan="1" colspan="1">4.11±0.55 2.20–5.50</td><td rowspan="1" colspan="1">4.74±0.29 4.20–5.40</td><td rowspan="1" colspan="1">3.63±0.57 2.60–4.90</td><td rowspan="1" colspan="1">5.63±0.69 4.10–7.00</td><td rowspan="1" colspan="1">5.75±1.00 2.30–7.40</td></tr></tbody></table></table-wrap><fig id="F2" position="float" orientation="portrait"><object-id xmlns:xlink="http://www.w3.org/1999/xlink" content-type="doi" xlink:type="simple">10.3897/zookeys.1073.75539.figure2</object-id><object-id xmlns:xlink="http://www.w3.org/1999/xlink" content-type="arpha" xlink:type="simple">0BE9E8CF-3E2A-5CB3-B211-C2260AA59EF2</object-id><label>Figure 2.</label><caption><p>Morphology of fore wing and hind leg in <italic><tp:taxon-name><tp:taxon-name-part taxon-name-part-type="genus" reg="Chorthippus">Chorthippus</tp:taxon-name-part><tp:taxon-name-part taxon-name-part-type="species" reg="miramae">miramae</tp:taxon-name-part></tp:taxon-name></italic> (Vorontsovsky) from Orenburg region <bold>A</bold> fore wing with complete venation <bold>B</bold> fore wing with main veins; <bold>C</bold> hind leg. The measured morphological characters are indicated with arrows and brackets.</p></caption><graphic xmlns:xlink="http://www.w3.org/1999/xlink" xlink:href="zookeys-1073-021-g002.jpg" position="float" orientation="portrait" xlink:type="simple" id="oo_615524.jpg"><uri content-type="original_file" xlink:type="simple">https://binary.pensoft.net/fig/615524</uri></graphic></fig><fig id="F3" position="float" orientation="portrait"><object-id xmlns:xlink="http://www.w3.org/1999/xlink" content-type="doi" xlink:type="simple">10.3897/zookeys.1073.75539.figure3</object-id><object-id xmlns:xlink="http://www.w3.org/1999/xlink" content-type="arpha" xlink:type="simple">73BBEA91-D1E6-54D4-9A67-0AF57C42EC6A</object-id><label>Figure 3.</label><caption><p>Morphological differences between <italic><tp:taxon-name><tp:taxon-name-part taxon-name-part-type="genus" reg="Chorthippus">Chorthippus</tp:taxon-name-part><tp:taxon-name-part taxon-name-part-type="species" reg="brunneus">brunneus</tp:taxon-name-part></tp:taxon-name></italic> (green dots), <italic><tp:taxon-name><tp:taxon-name-part taxon-name-part-type="genus" reg="Chorthippus">C.</tp:taxon-name-part><tp:taxon-name-part taxon-name-part-type="species" reg="maritimus">maritimus</tp:taxon-name-part></tp:taxon-name></italic> (red dots), and <italic><tp:taxon-name><tp:taxon-name-part taxon-name-part-type="genus" reg="Chorthippus">C.</tp:taxon-name-part><tp:taxon-name-part taxon-name-part-type="species" reg="miramae">miramae</tp:taxon-name-part></tp:taxon-name></italic> (blue dots). <bold>A,B</bold> length of stridulatory file vs. distance from the last stridulatory peg to the tip of knee in males (<bold>A</bold>) and females (<bold>B</bold>) <bold>C,D</bold> results of Principal Component Analysis based on 6 characters are shown for PC 1 and PC 2 in males (<bold>C</bold>) and females (<bold>D</bold>) <bold>E</bold> loadings of different characters to PC 1 and PC 2.</p></caption><graphic xmlns:xlink="http://www.w3.org/1999/xlink" xlink:href="zookeys-1073-021-g003.jpg" position="float" orientation="portrait" xlink:type="simple" id="oo_615525.jpg"><uri content-type="original_file" xlink:type="simple">https://binary.pensoft.net/fig/615525</uri></graphic></fig><fig id="F5" position="float" orientation="portrait"><object-id xmlns:xlink="http://www.w3.org/1999/xlink" content-type="doi" xlink:type="simple">10.3897/zookeys.1073.75539.figure5</object-id><object-id xmlns:xlink="http://www.w3.org/1999/xlink" content-type="arpha" xlink:type="simple">21CC6B21-1A59-527F-B8A7-E36C7AAA650C</object-id><label>Figure 5.</label><caption><p>Differences in calling songs between <italic><tp:taxon-name><tp:taxon-name-part taxon-name-part-type="genus" reg="Chorthippus">Chorthippus</tp:taxon-name-part><tp:taxon-name-part taxon-name-part-type="species" reg="brunneus">brunneus</tp:taxon-name-part></tp:taxon-name></italic>, <italic><tp:taxon-name><tp:taxon-name-part taxon-name-part-type="genus" reg="Chorthippus">C.</tp:taxon-name-part><tp:taxon-name-part taxon-name-part-type="species" reg="maritimus">maritimus</tp:taxon-name-part></tp:taxon-name></italic>, and <italic><tp:taxon-name><tp:taxon-name-part taxon-name-part-type="genus" reg="Chorthippus">C.</tp:taxon-name-part><tp:taxon-name-part taxon-name-part-type="species" reg="miramae">miramae</tp:taxon-name-part></tp:taxon-name></italic><bold>A–D</bold> boxplots for the <italic><tp:taxon-name><tp:taxon-name-part taxon-name-part-type="genus" reg="Chorthippus"/><tp:taxon-name-part taxon-name-part-type="species" reg="brunneus">brunneus</tp:taxon-name-part></tp:taxon-name></italic>-like echeme duration (<bold>A</bold>) for the <italic><tp:taxon-name><tp:taxon-name-part taxon-name-part-type="genus" reg="Chorthippus"/><tp:taxon-name-part taxon-name-part-type="species" reg="brunneus">brunneus</tp:taxon-name-part></tp:taxon-name></italic>-like pulse rate (<bold>B</bold>) for the <italic><tp:taxon-name><tp:taxon-name-part taxon-name-part-type="genus" reg="Chorthippus"/><tp:taxon-name-part taxon-name-part-type="species" reg="maritimus">maritimus</tp:taxon-name-part></tp:taxon-name></italic>-like echeme duration (<bold>C</bold>) and the <italic><tp:taxon-name><tp:taxon-name-part taxon-name-part-type="genus" reg="Chorthippus"/><tp:taxon-name-part taxon-name-part-type="species" reg="maritimus">maritimus</tp:taxon-name-part></tp:taxon-name></italic>-like syllable duration (<bold>D</bold>) medians (dots), first and third quartiles (boxes), the 10<sup>th</sup> and 90<sup>th</sup> percentiles (whiskers), and outliers (dots beyond whiskers) are shown <bold>E</bold> results of Principal Component Analysis based on 5 song characters are shown for PC 1 and PC 2 in <italic><tp:taxon-name><tp:taxon-name-part taxon-name-part-type="genus" reg="Chorthippus">C.</tp:taxon-name-part><tp:taxon-name-part taxon-name-part-type="species" reg="brunneus">brunneus</tp:taxon-name-part></tp:taxon-name></italic> (green dots), <italic><tp:taxon-name><tp:taxon-name-part taxon-name-part-type="genus" reg="Chorthippus">C.</tp:taxon-name-part><tp:taxon-name-part taxon-name-part-type="species" reg="maritimus">maritimus</tp:taxon-name-part></tp:taxon-name></italic> (red dots), and <italic><tp:taxon-name><tp:taxon-name-part taxon-name-part-type="genus" reg="Chorthippus">C.</tp:taxon-name-part><tp:taxon-name-part taxon-name-part-type="species" reg="miramae">miramae</tp:taxon-name-part></tp:taxon-name></italic> (blue dots) <bold>F</bold> loadings of different characters to PC 1 and PC 2.</p></caption><graphic xmlns:xlink="http://www.w3.org/1999/xlink" xlink:href="zookeys-1073-021-g005.jpg" position="float" orientation="portrait" xlink:type="simple" id="oo_615527.jpg"><uri content-type="original_file" xlink:type="simple">https://binary.pensoft.net/fig/615527</uri></graphic></fig><fig id="F4" position="float" orientation="portrait"><object-id xmlns:xlink="http://www.w3.org/1999/xlink" content-type="doi" xlink:type="simple">10.3897/zookeys.1073.75539.figure4</object-id><object-id xmlns:xlink="http://www.w3.org/1999/xlink" content-type="arpha" xlink:type="simple">2EC21A66-713F-5391-A086-16CE03A48B06</object-id><label>Figure 4.</label><caption><p>Oscillograms of calling songs <bold>A–E</bold> and rivalry songs <bold>F,G</bold> in <italic><tp:taxon-name><tp:taxon-name-part taxon-name-part-type="genus" reg="Chorthippus">Chorthippus</tp:taxon-name-part><tp:taxon-name-part taxon-name-part-type="species" reg="brunneus">brunneus</tp:taxon-name-part></tp:taxon-name></italic> from Kostroma region (<bold>A</bold>) Poltava region (<bold>B</bold>) and Saratov region (<bold>F</bold>). Song recordings are presented at four different speeds (faster oscillograms of the indicated parts of the songs shown in <bold>C,D,E,G</bold>). In all oscillograms the two upper lines are recordings of hind leg movements and the lower line is the sound recording. Different song parameters are indicated by brackets and arrows. The ambient temperature near a singing male was 29 – 32°C.</p></caption><graphic xmlns:xlink="http://www.w3.org/1999/xlink" xlink:href="zookeys-1073-021-g004.jpg" position="float" orientation="portrait" xlink:type="simple" id="oo_615526.jpg"><uri content-type="original_file" xlink:type="simple">https://binary.pensoft.net/fig/615526</uri></graphic></fig></tp:treatment-sec><ref-list><ref id="B1"><mixed-citation xmlns:xlink="http://www.w3.org/1999/xlink" xlink:type="simple"><person-group><name name-style="western"><surname>Benediktov</surname><given-names>AA</given-names></name></person-group> (<year>1999</year>) <article-title>Little-known taxa of grasshoppers of the <italic><tp:taxon-name><tp:taxon-name-part taxon-name-part-type="genus">Chorthippus</tp:taxon-name-part><tp:taxon-name-part taxon-name-part-type="species">biguttulus</tp:taxon-name-part></tp:taxon-name></italic> group (<tp:taxon-name><tp:taxon-name-part taxon-name-part-type="order">Orthoptera</tp:taxon-name-part></tp:taxon-name>, <tp:taxon-name><tp:taxon-name-part taxon-name-part-type="family">Acrididae</tp:taxon-name-part></tp:taxon-name>, <tp:taxon-name><tp:taxon-name-part taxon-name-part-type="subfamily">Gomphocerinae</tp:taxon-name-part></tp:taxon-name>).</article-title><source>Moscow University Biological Sciences Bulletin</source><volume>54</volume>(<issue>1</issue>): <fpage>41</fpage>–<lpage>45</lpage>.</mixed-citation></ref><ref id="B35"><mixed-citation xmlns:xlink="http://www.w3.org/1999/xlink" xlink:type="simple"><person-group><name name-style="western"><surname>Ragge</surname><given-names>DR</given-names></name><name name-style="western"><surname>Reynolds</surname><given-names>WJ</given-names></name></person-group> (<year>1988</year>) <article-title>The songs and taxonomy of the grasshoppers of the <italic><tp:taxon-name><tp:taxon-name-part taxon-name-part-type="genus">Chorthippus</tp:taxon-name-part><tp:taxon-name-part taxon-name-part-type="species">biguttulus</tp:taxon-name-part></tp:taxon-name></italic> group in the Iberian Peninsula (<tp:taxon-name><tp:taxon-name-part taxon-name-part-type="order">Orthoptera</tp:taxon-name-part></tp:taxon-name>: <tp:taxon-name><tp:taxon-name-part taxon-name-part-type="family">Acrididae</tp:taxon-name-part></tp:taxon-name>).</article-title><source>Journal of Natural History</source><volume>22</volume>: <fpage>897</fpage>–<lpage>929</lpage>. <ext-link xlink:type="simple" ext-link-type="doi" xlink:href="10.1080/00222938800770611">https://doi.org/10.1080/00222938800770611</ext-link></mixed-citation></ref><ref id="B53"><mixed-citation xmlns:xlink="http://www.w3.org/1999/xlink" xlink:type="simple"><person-group><name name-style="western"><surname>Willemse</surname><given-names>F</given-names></name><name name-style="western"><surname>von Helversen</surname><given-names>O</given-names></name><name name-style="western"><surname>Odé</surname><given-names>B</given-names></name></person-group> (<year>2009</year>) <article-title>A review of <italic><tp:taxon-name><tp:taxon-name-part taxon-name-part-type="genus">Chorthippus</tp:taxon-name-part></tp:taxon-name></italic> species with angled pronotal lateral keels from Greece with special reference to transitional populations between some Peloponnesean taxa (<tp:taxon-name><tp:taxon-name-part taxon-name-part-type="order">Orthoptera</tp:taxon-name-part></tp:taxon-name>, <tp:taxon-name><tp:taxon-name-part taxon-name-part-type="family">Acrididae</tp:taxon-name-part></tp:taxon-name>).</article-title><source>Zoologische Mededelingen</source><volume>83</volume>(<issue>2</issue>): <fpage>319</fpage>–<lpage>507</lpage>.</mixed-citation></ref></ref-list></tp:taxon-treatment>
